# Supplementary material for: Proteomics and Phosphoproteomics of Circulating Extracellular Vesicles Provide New Insights into Diabetes Pathobiology
Source: Int J Mol Sci. 2022 May 21;23(10):5779. doi: 10.3390/ijms23105779 (PMC9147902; doi:10.3390/ijms23105779)
Supplement: Supplementary file 1 [file ijms-23-05779-s001.zip]

Archive with 1 entries (1 files):
- ijms-1652824-supplementary.xlsx
