# Supplementary material for: Proteomics and Phosphoproteomics of Circulating Extracellular Vesicles Provide New Insights into Diabetes Pathobiology
Source: Int J Mol Sci. 2022 May 21;23(10):5779. doi: 10.3390/ijms23105779 (PMC9147902; doi:10.3390/ijms23105779)
Supplement: Supplementary file 1 [file ijms-23-05779-s001.zip › ijms-1652824-supplementary.xlsx]

## Sheet: EV Proteomics PDM vs NGT
Supplementary Table S1. List of differentially expressed EV proteins: PDM vs. NGT
Accession	UNIPROT	SYMBOL	logFC	AveExpr	P.Value	adj.P.Val
Q5TZA2	Q5TZA2	CROCC	11.38	-12.9722	6.69144e-30	1.25197e-26
Q7L5N7	Q7L5N7	LPCAT2	9.75531	-13.989	1.63454e-28	1.52911e-25
Q13336-2	Q13336	SLC14A1	4.9487	-5.20619	2.56223e-20	1.59798e-17
P09497-1	P09497	CLTB	6.30797	-5.5194	3.62678e-20	1.69642e-17
Q96C24	Q96C24	SYTL4	-2.32074	-7.22077	2.09015e-12	7.82135e-10
A0A087WSY6	A0A087WSY6	NA	-3.67119	-7.81897	3.10823e-11	9.69251e-09
Q99426	Q99426	TBCB	-12.0573	-11.0486	8.20974e-11	2.19435e-08
Q86WI1	Q86WI1	PKHD1L1	-1.72155	-6.41801	2.82656e-10	6.61061e-08
Q7Z6K5	Q7Z6K5	ARPIN	-10.7862	-15.0385	3.97643e-10	8.26656e-08
Q92736	Q92736	RYR2	9.2562	-12.3806	1.04743e-09	1.95974e-07
Q9HCM2	Q9HCM2	PLXNA4	1.7667	-7.10252	2.0348e-09	3.28058e-07
Q8IZP7	Q8IZP7	HS6ST3	-8.14626	-17.0085	2.10406e-09	3.28058e-07
Q15084-1	Q15084	PDIA6	-1.9099	-6.41394	2.70882e-09	3.89862e-07
P21741	P21741	MDK	-10.2114	-14.9951	7.28238e-09	9.73238e-07
P21730	P21730	C5AR1	8.25564	-13.771	1.92693e-08	2.40352e-06
Q8TB69	Q8TB69	ZNF519	7.81576	-17.877	4.92849e-08	5.76326e-06
Q27J81-2	Q27J81	INF2	-1.67997	-6.65658	5.80468e-08	6.38857e-06
P51665	P51665	PSMD7	7.57232	-15.0358	1.77422e-07	1.8442e-05
P08174-5	P08174	CD55	2.12674	-6.94939	3.16252e-07	3.11425e-05
Q16181	Q16181	SEPTIN7	-1.18342	-5.87974	3.77503e-07	3.53154e-05
O75150	O75150	RNF40	7.44802	-7.61324	4.16209e-07	3.60659e-05
P13716-1	P13716	ALAD	1.35775	-4.48827	4.24078e-07	3.60659e-05
Q96JM2	Q96JM2	ZNF462	-9.30728	-14.7869	4.67493e-07	3.71381e-05
Q9NS84	Q9NS84	CHST7	-4.60054	-17.838	4.76384e-07	3.71381e-05
P98160	P98160	HSPG2	-1.65661	-3.51054	1.64957e-06	0.000123454
Q15323	Q15323	KRT31	7.32109	-12.1435	2.05984e-06	0.000148229
P10644	P10644	PRKAR1A	-1.55473	-6.46872	2.43791e-06	0.000168938
P11586	P11586	MTHFD1	1.06337	-7.52168	2.88452e-06	0.000192747
P19971	P19971	TYMP	-1.36465	-8.12418	5.92163e-06	0.000382047
P80511	P80511	S100A12	-6.57406	-14.6757	8.4472e-06	0.000501318
O94910	O94910	ADGRL1	3.62264	-18.8611	8.57412e-06	0.000501318
Q9UHN6-1	Q9UHN6	CEMIP2	-6.73808	-18.1816	1.01374e-05	0.000574757
Q4L235-1	Q4L235	AASDH	6.27352	-15.6793	1.46621e-05	0.000806845
P05362	P05362	ICAM1	2.01798	-8.06643	1.63186e-05	0.000872345
Q99497	Q99497	PARK7	1.32208	-6.95499	1.82254e-05	0.000938601
O75882-1	O75882	ATRN	2.12486	-5.37833	1.85613e-05	0.000938601
Q9NZN3	Q9NZN3	EHD3	-1.09121	-5.05625	2.22061e-05	0.00109336
Q9ULV0	Q9ULV0	MYO5B	-6.80207	-17.4991	2.35229e-05	0.00111602
P48681	P48681	NES	-7.99709	-16.4487	2.38593e-05	0.00111602
Q6NXE6-1	Q6NXE6	ARMC6	3.75426	-18.3146	2.84147e-05	0.00129668
Q96H15-1	Q96H15	TIMD4	6.09602	-15.9061	3.59917e-05	0.00157928
NA	NA	NA	-8.3152	-14.9035	3.62957e-05	0.00157928
Q9UJJ9	Q9UJJ9	GNPTG	6.06759	-18.0347	3.73823e-05	0.00157985
NA	NA	NA	5.29001	-15.7333	3.79975e-05	0.00157985
Q15691	Q15691	MAPRE1	1.38014	-8.35429	4.03699e-05	0.001642
Q9UQ80	Q9UQ80	PA2G4	-1.34568	-9.85807	5.07383e-05	0.00201982
P13073	P13073	COX4I1	6.53652	-12.9567	6.02144e-05	0.00229921
P17010	P17010	ZFX	7.90157	-16.7721	6.26761e-05	0.00234534
P19838	P19838	NFKB1	-6.78395	-17.7897	7.35456e-05	0.00269811
Q12860	Q12860	CNTN1	8.56795	-14.0993	8.12142e-05	0.00286701
Q13586	Q13586	STIM1	-5.86593	-12.6434	8.33685e-05	0.00288856
Q9UHQ9	Q9UHQ9	CYB5R1	-5.09637	-18.6397	0.000107596	0.00359485
Q6ZN44-1	Q6ZN44	UNC5A	-7.61759	-17.8994	0.000121704	0.00397864
Q8IY82	Q8IY82	DRC7	-4.82358	-18.7389	0.000126584	0.00397864
P29401-2	P29401	TKT	1.44174	-8.1226	0.000128004	0.00397864
O60506	O60506	SYNCRIP	-5.1778	-18.7003	0.000129715	0.00397864
P08397-1	P08397	HMBS	-5.31108	-16.3695	0.000167754	0.00497246
O60229-6	O60229	KALRN	-6.20637	-18.3737	0.000174751	0.00497246
O95602	O95602	POLR1A	5.00261	-18.7239	0.000176197	0.00497246
Q96RD7-1	Q96RD7	PANX1	6.75327	-16.6257	0.000177149	0.00497246
P35232	P35232	PHB	-3.49924	-10.1847	0.000177485	0.00497246
P17252	P17252	PRKCA	-2.82621	-7.54841	0.000192868	0.00522979
A0A1B0GVM6	A0A1B0GVM6	C11orf97	-7.99044	-13.411	0.00020818	0.00548598
Q9Y4A5	Q9Y4A5	TRRAP	5.9173	-17.8012	0.00023005	0.00589622
Q13315	Q13315	ATM	-1.55665	-8.06632	0.000246534	0.00623331
P41218	P41218	MNDA	-7.47851	-15.3135	0.000263634	0.0065672
P28799	P28799	GRN	6.08068	-11.6787	0.00026676	0.0065672
P14923	P14923	JUP	-2.54302	-5.5094	0.000277096	0.00673308
P09105	P09105	HBQ1	5.94695	-16.8386	0.000312132	0.00743109
P31641	P31641	SLC6A6	5.93317	-17.356	0.000325064	0.00760243
Q9UK55	Q9UK55	SERPINA10	-1.07827	-6.11066	0.00033545	0.00771067
Q9HC10	Q9HC10	OTOF	1.02124	-9.20719	0.000341167	0.00771067
P22692	P22692	IGFBP4	-5.5618	-18.0478	0.000342245	0.00771067
O00410	O00410	IPO5	5.12471	-10.5755	0.000346176	0.00771067
Q13867	Q13867	BLMH	1.281	-7.41108	0.000354446	0.00780199
P01920	P01920	HLA-DQB1	4.96431	-18.313	0.000363846	0.00791577
O14618	O14618	CCS	-5.61517	-12.7816	0.000376855	0.00810454
Q5T749	Q5T749	KPRP	-1.51613	-6.58117	0.000382981	0.00814269
Q7L7X3	Q7L7X3	TAOK1	-4.64927	-17.6785	0.000444418	0.00913307
O60884	O60884	DNAJA2	-6.09982	-15.0357	0.000449088	0.00913307
P49257	P49257	LMAN1	4.64067	-18.3138	0.000473998	0.00953602
P49736	P49736	MCM2	-6.03467	-17.6896	0.000515686	0.0102115
O43504	O43504	LAMTOR5	-6.83796	-14.968	0.000518491	0.0102115
P56645	P56645	PER3	-6.74407	-17.354	0.000550521	0.0107294
P32942	P32942	ICAM3	-1.22145	-8.85741	0.000558889	0.0107802
Q5JPH6	Q5JPH6	EARS2	5.17969	-15.3509	0.000604906	0.0113178
Q00688	Q00688	FKBP3	5.23202	-18.0423	0.000632942	0.0117251
Q8TEP8-3	Q8TEP8	CEP192	-6.02156	-17.6328	0.000776249	0.0135887
P26572	P26572	MGAT1	5.63731	-15.0712	0.000777118	0.0135887
P50416	P50416	CPT1A	5.48927	-17.234	0.000793704	0.0137502
O75915	O75915	ARL6IP5	5.60763	-13.5559	0.000853911	0.0145242
P00488	P00488	F13A1	-1.37084	-2.16928	0.000872322	0.0146312
Q9NRV9	Q9NRV9	HEBP1	1.35335	-8.27997	0.000905056	0.0148486
P40197	P40197	GP5	-1.64719	-8.68022	0.000929736	0.0149257
Q9UDX4	Q9UDX4	SEC14L3	-6.03776	-17.6039	0.000939385	0.0149257
P49327	P49327	FASN	1.18154	-7.62609	0.00094133	0.0149257
P01137	P01137	TGFB1	-1.61559	-7.16837	0.00104825	0.0162012
P12111-2	P12111	COL6A3	-1.22625	-5.13454	0.00105641	0.0162012
O15144	O15144	ARPC2	-1.47421	-4.7464	0.00109424	0.0164293
P22695	P22695	UQCRC2	-8.06247	-16.0684	0.00109703	0.0164293
P11049-1	P11049	CD37	-2.42609	-8.83442	0.00109763	0.0164293
P98082	P98082	DAB2	-4.33206	-16.6953	0.00112078	0.0165117
P01877	P01877	NA	-5.78605	-17.5917	0.00118806	0.0173661
P27449	P27449	ATP6V0C	4.87688	-13.0705	0.00120033	0.0174095
O00161	O00161	SNAP23	-1.39391	-7.72596	0.00125368	0.0179844
Q53GL0-1	Q53GL0	PLEKHO1	-3.80561	-18.8484	0.0012592	0.0179844
Q9BWD1	Q9BWD1	ACAT2	5.24334	-11.3751	0.00127474	0.0180685
O14745	O14745	SLC9A3R1	1.37105	-7.64878	0.00129957	0.0182176
Q16610	Q16610	ECM1	-1.9915	-2.53942	0.00130473	0.0182176
O75094-1	O75094	SLIT3	5.18896	-13.0675	0.00136414	0.0187669
Q7LDG7	Q7LDG7	RASGRP2	-1.27316	-7.22136	0.00148588	0.0201455
Q8NBQ5	Q8NBQ5	HSD17B11	-5.67912	-17.9227	0.00152847	0.0205738
P21796	P21796	VDAC1	4.01931	-10.6536	0.00154774	0.0206845
P04080	P04080	CSTB	-1.30507	-8.44682	0.00160783	0.0213351
O00743	O00743	PPP6C	-6.41523	-17.1308	0.00163863	0.0215416
P09960-1	P09960	LTA4H	-2.09281	-8.07469	0.00164642	0.0215416
P30512	P30512	NA	4.59192	-18.1761	0.00166264	0.0216027
Q9NX76	Q9NX76	CMTM6	5.80013	-12.8137	0.00171218	0.022093
Q96SJ8	Q96SJ8	TSPAN18	-5.61383	-16.7217	0.00173104	0.0221254
P02671-1	P02671	FGA	-1.76302	0.382059	0.00173834	0.0221254
Q13043-1	Q13043	STK4	-1.75253	-9.90855	0.00180566	0.0226878
P36969	P36969	GPX4	-2.01656	-9.72223	0.00180678	0.0226878
P40189-1	P40189	IL6ST	-4.60392	-17.521	0.00191104	0.0236792
Q14573	Q14573	ITPR3	-5.71539	-17.0238	0.0019416	0.0238996
Q15185	Q15185	PTGES3	-4.47891	-11.5261	0.00205943	0.0248593
Q9NYL9	Q9NYL9	TMOD3	5.29767	-14.4076	0.00207878	0.024932
P51812	P51812	RPS6KA3	-4.76787	-17.8098	0.00214811	0.0255994
P0CG38	P0CG38	POTEI	4.85146	-18.285	0.00240085	0.0279337
Q5D862	Q5D862	FLG2	-2.38868	-5.86412	0.00247602	0.0282477
Q5VW32	Q5VW32	BROX	5.30483	-17.2564	0.00278134	0.0304455
A0A075B6K5	A0A075B6K5	NA	-1.34521	-4.66516	0.00278752	0.0304455
P62140	P62140	PPP1CB	3.01685	-9.56756	0.00279884	0.0304455
Q92619	Q92619	ARHGAP45	-1.5109	-6.75525	0.00283262	0.0306349
Q8IVF2-1	Q8IVF2	AHNAK2	-5.85962	-16.7063	0.00291885	0.0312067
Q86UP2-1	Q86UP2	KTN1	4.11768	-17.9187	0.00300548	0.0317698
Q07021	Q07021	C1QBP	4.91764	-14.3762	0.00302483	0.0317947
P48637	P48637	GSS	-4.46484	-11.9694	0.00309855	0.032243
P15907	P15907	ST6GAL1	3.78134	-17.4684	0.0031166	0.032243
P23368-1	P23368	ME2	-5.55174	-14.6387	0.00315642	0.0322754
P35030	P35030	PRSS3	-5.0709	-18.1009	0.00315681	0.0322754
O95716	O95716	RAB3D	-5.48141	-16.0067	0.00320483	0.0324121
Q92558	Q92558	WASF1	3.13549	-18.1995	0.00324524	0.0326251
Q9HBH0	Q9HBH0	RHOF	1.13323	-8.56676	0.00326077	0.0326251
P43405-1	P43405	SYK	2.73125	-9.99129	0.00341802	0.0338366
Q8IY47	Q8IY47	KBTBD2	-4.61561	-18.1397	0.00347389	0.0340296
Q15911-1	Q15911	ZFHX3	5.99553	-16.4788	0.00351268	0.034209
P49758-3	P49758	RGS6	4.24283	-13.232	0.00352877	0.034209
O43488	O43488	AKR7A2	2.73696	-7.60757	0.00355798	0.0343143
Q6S545-1	Q6S545	POTEH	-5.45188	-17.3302	0.003588	0.0344264
P08493-1	P08493	MGP	-4.58051	-11.4369	0.00362413	0.0345956
Q96H79	Q96H79	ZC3HAV1L	-4.57673	-18.2029	0.00378787	0.0356136
O75964	O75964	ATP5MG	4.36537	-14.1179	0.0039084	0.0365631
P02675	P02675	FGB	-1.62892	0.52711	0.00398276	0.0367289
Q92686	Q92686	NRGN	4.84006	-17.2519	0.00398501	0.0367289
Q12907	Q12907	LMAN2	3.26425	-11.0043	0.00401016	0.0367794
P02679	P02679	FGG	-1.76285	0.755971	0.00403732	0.0368479
P14317	P14317	HCLS1	-3.92188	-11.2864	0.00407423	0.0369295
O95477	O95477	ABCA1	-1.51103	-9.7678	0.00409676	0.0369295
Q5SNT2-1	Q5SNT2	TMEM201	3.90261	-18.1613	0.00413455	0.0370131
A0A0A0MRZ9	A0A0A0MRZ9	NA	-4.66325	-18.2316	0.00434242	0.0383658
Q5TCS8	Q5TCS8	AK9	5.0785	-13.8794	0.00434716	0.0383658
P10606	P10606	COX5B	4.01026	-11.7578	0.0044842	0.0388423
O76074	O76074	PDE5A	-1.49403	-4.73888	0.00455489	0.0391455
O60749	O60749	SNX2	-4.77701	-17.5052	0.00456105	0.0391455
P30273	P30273	FCER1G	4.36368	-9.64903	0.00459869	0.0392156
Q5THJ4	Q5THJ4	VPS13D	5.13543	-16.7106	0.00462397	0.0392156
Q9Y6C2	Q9Y6C2	EMILIN1	-1.51679	-8.27007	0.00466547	0.0392156
P98095	P98095	FBLN2	-4.89537	-11.568	0.00474876	0.0394885
Q93100-1	Q93100	PHKB	7.0812	-16.1981	0.00478078	0.0395789
O75348	O75348	ATP6V1G1	-5.92095	-16.5804	0.00486917	0.0399571
Q9C0F0	Q9C0F0	ASXL3	-5.1352	-17.4068	0.0049329	0.0401472
Q8WZA0-2	Q8WZA0	LZIC	-2.78822	-7.89663	0.00493526	0.0401472
Q6UXG3	Q6UXG3	CD300LG	-4.85407	-16.9152	0.00502443	0.0406957
Q8IW75	Q8IW75	SERPINA12	5.79407	-16.2334	0.00511078	0.0408644
O75122-3	O75122	CLASP2	-5.33755	-17.2633	0.00520192	0.0412406
Q96LP6	Q96LP6	C12orf42	-5.38037	-17.2695	0.00525216	0.0414187
Q9HB71	Q9HB71	CACYBP	-5.26846	-15.8733	0.00526865	0.0414187
NA	NA	NA	-3.74911	-18.4479	0.00535799	0.0414847
P15169	P15169	CPN1	-1.08271	-7.86899	0.00537911	0.0414847
Q96A08	Q96A08	H2BC1	-5.62484	-17.0869	0.00539116	0.0414847
P15529-2	P15529	CD46	3.02053	-11.2026	0.00542727	0.0414847
P60903	P60903	S100A10	-4.5794	-15.7348	0.00542767	0.0414847
P28065	P28065	PSMB9	3.74326	-16.0584	0.00543112	0.0414847
P36871-1	P36871	PGM1	1.10201	-7.07296	0.00547813	0.0414963
P12821-1	P12821	ACE	5.44917	-11.6396	0.00551169	0.0415821
Q9BX46-2	Q9BX46	RBM24	4.7064	-16.5402	0.00562965	0.0421323
P24593	P24593	IGFBP5	-5.19892	-17.4459	0.00569204	0.0424295
O00237	O00237	RNF103	-4.0319	-18.3517	0.00588933	0.0437259
P42356	P42356	PI4KA	4.49417	-14.1202	0.00594333	0.0439524
O94823-1	O94823	ATP10B	5.8642	-12.9981	0.00618907	0.0452334
Q96FJ2	Q96FJ2	DYNLL2	-1.43428	-8.10028	0.00628643	0.0457662
Q14699	Q14699	RFTN1	-5.43736	-17.4809	0.00662928	0.0477604
O14617-1	O14617	AP3D1	-4.72938	-11.1257	0.00666246	0.0477604
Q9BPZ7	Q9BPZ7	MAPKAP1	-4.52148	-17.5473	0.00677612	0.0482164
Q13094	Q13094	LCP2	4.64214	-14.4249	0.00677762	0.0482164
A0A075B6J9	A0A075B6J9	NA	-4.81593	-16.7509	0.00680484	0.0482267

## Sheet: DE EV Proteomics T2DM - NGT
Supplementary Table S2. List of differentially expressed EV proteins: T2DM vs. NGT
Accession	UNIPROT	SYMBOL	logFC	AveExpr	P.Value	adj.P.Val
Q5TZA2	Q5TZA2	CROCC	11.0226	-12.9722	2.32058e-29	4.34181e-26
Q7L5N7	Q7L5N7	LPCAT2	9.51748	-13.989	4.72263e-28	4.41802e-25
P09497-1	P09497	CLTB	5.9717	-5.5194	2.11663e-19	1.32007e-16
Q96C24	Q96C24	SYTL4	-2.15226	-7.22077	1.56233e-11	7.30779e-09
Q15084-1	Q15084	PDIA6	-2.36985	-6.41394	4.98101e-11	1.86389e-08
A0A087WSY6	A0A087WSY6	NA	-3.39324	-7.81897	2.30203e-10	7.17849e-08
Q86WI1	Q86WI1	PKHD1L1	-1.75659	-6.41801	2.69336e-10	7.19896e-08
Q99426	Q99426	TBCB	-11.3837	-11.0486	3.83653e-10	8.97268e-08
Q27J81-2	Q27J81	INF2	-2.17574	-6.65658	6.05886e-10	1.2341e-07
Q9HCM2	Q9HCM2	PLXNA4	1.90399	-7.10252	6.59596e-10	1.2341e-07
P30046	P30046	DDT	5.11592	-8.47253	7.78101e-10	1.32348e-07
Q92736	Q92736	RYR2	9.49201	-12.3806	9.04882e-10	1.41086e-07
P21730	P21730	C5AR1	9.73832	-13.771	1.1559e-09	1.66361e-07
P21741	P21741	MDK	-11.2854	-14.9951	1.49288e-09	1.99513e-07
Q9NS84	Q9NS84	CHST7	-6.25162	-17.838	2.64219e-09	3.29569e-07
Q7Z6K5	Q7Z6K5	ARPIN	-9.2648	-15.0385	1.0837e-08	1.1927e-06
P13716-1	P13716	ALAD	1.63124	-4.48827	2.35684e-08	2.44981e-06
Q5JPH6	Q5JPH6	EARS2	10.694	-15.3509	2.52283e-08	2.48433e-06
P05362	P05362	ICAM1	2.86386	-8.06643	8.92781e-08	8.35197e-06
Q4L235-1	Q4L235	AASDH	8.48065	-15.6793	1.81126e-07	1.61374e-05
Q15691	Q15691	MAPRE1	1.99387	-8.35429	2.12684e-07	1.80878e-05
P08397-1	P08397	HMBS	-8.5746	-16.3695	2.34938e-07	1.91117e-05
O75150	O75150	RNF40	7.49686	-7.61324	5.00999e-07	3.63055e-05
P08174-5	P08174	CD55	2.10477	-6.94939	5.04513e-07	3.63055e-05
Q96JM2	Q96JM2	ZNF462	-9.3873	-14.7869	5.43908e-07	3.74134e-05
Q8IZP7	Q8IZP7	HS6ST3	-6.07924	-17.0085	5.59901e-07	3.74134e-05
P09493-8	P09493	TPM1	1.07797	-6.53835	1.53696e-06	9.91605e-05
P19971	P19971	TYMP	-1.51295	-8.12418	1.63242e-06	0.000101808
Q9ULV0	Q9ULV0	MYO5B	-8.18381	-17.4991	2.11945e-06	0.000127919
Q15323	Q15323	KRT31	7.22605	-12.1435	3.29534e-06	0.000192674
Q9NZN3	Q9NZN3	EHD3	-1.25484	-5.05625	3.94006e-06	0.000223389
Q86YW5-2	Q86YW5	TREML1	7.8211	-16.2347	4.10272e-06	0.000225771
Q96H15-1	Q96H15	TIMD4	7.23677	-15.9061	4.22633e-06	0.000225928
Q6P3W7	Q6P3W7	SCYL2	6.80047	-16.9612	5.00805e-06	0.000260279
Q9UHN6-1	Q9UHN6	CEMIP2	-6.91582	-18.1816	9.01654e-06	0.000455945
P09382	P09382	LGALS1	1.23641	-7.73192	1.03529e-05	0.000509743
P28065	P28065	PSMB9	6.84567	-16.0584	1.09888e-05	0.000517597
Q99497	Q99497	PARK7	1.39469	-6.95499	1.11225e-05	0.000517597
Q7L7X3	Q7L7X3	TAOK1	-6.38238	-17.6785	1.15512e-05	0.000517597
P10644	P10644	PRKAR1A	-1.42265	-6.46872	1.1619e-05	0.000517597
P40197	P40197	GP5	-2.41762	-8.68022	1.27474e-05	0.000550797
P51665	P51665	PSMD7	5.84831	-15.0358	1.29848e-05	0.000550797
P42768	P42768	WAS	-8.41194	-13.8511	1.35123e-05	0.000550797
P17252	P17252	PRKCA	-3.5521	-7.54841	1.35418e-05	0.000550797
P13073	P13073	COX4I1	7.36722	-12.9567	1.58153e-05	0.000629584
P32942	P32942	ICAM3	-1.63168	-8.85741	2.2795e-05	0.000852987
P09960-1	P09960	LTA4H	-3.09961	-8.07469	2.62078e-05	0.000961468
O75915	O75915	ARL6IP5	7.72092	-13.5559	2.69524e-05	0.000969767
P11049-1	P11049	CD37	-3.41631	-8.83442	2.83867e-05	0.000986537
Q30KQ8	Q30KQ8	NA	-8.67119	-15.9763	2.8473e-05	0.000986537
P35613	P35613	BSG	1.2184	-6.78072	3.25001e-05	0.00110559
P29401-2	P29401	TKT	1.6363	-8.1226	3.31725e-05	0.00110832
Q99439	Q99439	CNN2	1.00726	-7.82179	3.63827e-05	0.00119425
O75964	O75964	ATP5MG	6.94862	-14.1179	3.97475e-05	0.0012822
Q16610	Q16610	ECM1	-2.73884	-2.53942	4.9111e-05	0.00150634
P48506	P48506	GCLC	7.00126	-13.7113	5.09216e-05	0.00153668
O15394	O15394	NCAM2	8.6775	-16.6062	5.18891e-05	0.00154102
P16402	P16402	H1-3	-2.36761	-8.60049	5.29756e-05	0.00154871
Q9Y6Z7	Q9Y6Z7	COLEC10	-2.03694	-8.50727	5.52572e-05	0.00159056
P41226	P41226	UBA7	-1.11219	-7.75606	5.8578e-05	0.00164473
Q4KWH8-2	Q4KWH8	PLCH1	-1.65572	-6.13055	5.95141e-05	0.00164473
P19013	P19013	NA	-2.07984	-7.92254	6.17893e-05	0.00167548
O95716	O95716	RAB3D	-8.19417	-16.0067	6.40901e-05	0.00171304
Q15833-1	Q15833	STXBP2	1.02899	-5.7144	7.62922e-05	0.00198583
Q3ZCW2	Q3ZCW2	LGALSL	1.72086	-8.86054	7.69652e-05	0.00198583
P21589-1	P21589	NT5E	-7.416	-12.2885	9.4196e-05	0.00234598
Q6ZN44-1	Q6ZN44	UNC5A	-7.911	-17.8994	9.58632e-05	0.00234598
P20701-2	P20701	ITGAL	-1.92993	-7.29987	9.65475e-05	0.00234598
O60506	O60506	SYNCRIP	-5.39469	-18.7003	9.84059e-05	0.00236048
Q15942	Q15942	ZYX	1.50335	-6.28501	0.000101009	0.00238559
A0A075B6K5	A0A075B6K5	NA	-1.90293	-4.66516	0.000102003	0.00238559
P49736	P49736	MCM2	-7.07769	-17.6896	0.000107332	0.00246915
Q96HC4-4	Q96HC4	PDLIM5	-1.29109	-8.69414	0.000108215	0.00246915
P56645	P56645	PER3	-7.92498	-17.354	0.000113201	0.0025518
P00488	P00488	F13A1	-1.68049	-2.16928	0.000118945	0.00264935
P04085	P04085	PDGFA	8.06263	-16.2451	0.000121629	0.00267726
Q9Y251	Q9Y251	HPSE	-2.47285	-8.33333	0.000127861	0.00278172
Q03164	Q03164	KMT2A	-1.02609	-5.77465	0.000129355	0.00278188
Q9BTE3-1	Q9BTE3	MCMBP	5.75988	-17.6345	0.000131517	0.00279623
O00571	O00571	DDX3X	-10.0883	-14.8416	0.000140688	0.00290472
Q9UHQ9	Q9UHQ9	CYB5R1	-5.0577	-18.6397	0.000145085	0.00290472
P62140	P62140	PPP1CB	4.1437	-9.56756	0.000145268	0.00290472
O60229-6	O60229	KALRN	-6.40344	-18.3737	0.000149635	0.00290472
Q8TEP8-3	Q8TEP8	CEP192	-7.14189	-17.6328	0.000152081	0.00290472
O76074	O76074	PDE5A	-2.17391	-4.73888	0.000152144	0.00290472
Q9UDX4	Q9UDX4	SEC14L3	-7.23484	-17.6039	0.000169662	0.00314296
P48681	P48681	NES	-6.93169	-16.4487	0.000175059	0.00321112
O75882-1	O75882	ATRN	1.80137	-5.37833	0.00018233	0.00330274
P42356	P42356	PI4KA	6.66829	-14.1202	0.000183584	0.00330274
O75094-1	O75094	SLIT3	6.34687	-13.0675	0.000211528	0.00373367
Q96JM3	Q96JM3	CHAMP1	-8.44945	-16.7437	0.000225712	0.0039468
P14923	P14923	JUP	-2.62979	-5.5094	0.000232852	0.00403394
Q6S545-1	Q6S545	POTEH	-7.39144	-17.3302	0.00023902	0.00407747
Q8IY82	Q8IY82	DRC7	-4.63043	-18.7389	0.000247121	0.00412968
O43504	O43504	LAMTOR5	-7.46216	-14.968	0.000247207	0.00412968
Q9Y336	Q9Y336	SIGLEC9	4.37062	-18.9135	0.000251127	0.00415804
Q9UK55	Q9UK55	SERPINA10	-1.12568	-6.11066	0.000254899	0.00416885
Q8TCD6	Q8TCD6	PHOSPHO2	-9.6357	-14.9423	0.000256236	0.00416885
P02751	P02751	FN1	-2.55553	2.18774	0.000272433	0.0043566
O75368	O75368	SH3BGRL	6.41152	-11.7876	0.000281871	0.00444923
P13797	P13797	PLS3	-6.75561	-11.7309	0.000282981	0.00444923
P61758	P61758	VBP1	-5.53141	-17.4957	0.000285726	0.00445495
Q9BWD1	Q9BWD1	ACAT2	6.18435	-11.3751	0.000291289	0.00450415
Q9H0B8	Q9H0B8	CRISPLD2	-1.53956	-8.2446	0.00029474	0.00452014
Q9C0F0	Q9C0F0	ASXL3	-7.09812	-17.4068	0.000304395	0.00463026
O75122-3	O75122	CLASP2	-7.41651	-17.2633	0.000310714	0.00468828
Q08830	Q08830	FGL1	-1.23831	-6.06333	0.000314539	0.00470802
Q96LP6	Q96LP6	C12orf42	-7.46639	-17.2695	0.00031951	0.00472413
Q96A08	Q96A08	H2BC1	-7.83068	-17.0869	0.000320665	0.00472413
Q8TCG5-2	Q8TCG5	CPT1C	-5.59995	-15.2025	0.00032714	0.00477154
P23229-6	P23229	ITGA6	1.1285	-4.51283	0.000341419	0.0049138
O75396	O75396	SEC22B	5.79982	-15.4439	0.000345461	0.00492719
P02671-1	P02671	FGA	-2.11221	0.382059	0.000356778	0.00494497
Q53GL0-1	Q53GL0	PLEKHO1	-4.39718	-18.8484	0.000358332	0.00494497
Q01518-1	Q01518	CAP1	1.02503	-4.36417	0.000366468	0.00500483
P51003	P51003	PAPOLA	-7.84179	-16.6901	0.000373065	0.00505801
Q6F5E8	Q6F5E8	CARMIL2	-8.15703	-16.6727	0.000380085	0.00508022
O14745	O14745	SLC9A3R1	1.58081	-7.64878	0.000380134	0.00508022
O15511-1	O15511	ARPC5	1.14382	-6.37936	0.000383109	0.00508366
P01877	P01877	NA	-6.59653	-17.5917	0.00038635	0.00509057
P02675	P02675	FGB	-2.13334	0.52711	0.000401231	0.00524967
NA	NA	NA	-1.02302	-8.25748	0.000417677	0.00542691
Q6PIU2	Q6PIU2	NCEH1	-7.75866	-16.7326	0.000422453	0.0054511
Q9NRV9	Q9NRV9	HEBP1	1.47738	-8.27997	0.000450033	0.0057672
P19838	P19838	NFKB1	-5.86776	-17.7897	0.000465292	0.00592218
P46109	P46109	CRKL	-1.01529	-8.01396	0.00047302	0.00597987
P27449	P27449	ATP6V0C	5.43873	-13.0705	0.00049195	0.00612127
P02679	P02679	FGG	-2.2671	0.755971	0.000493868	0.00612127
A0A0C4DH67	A0A0C4DH67	NA	1.50041	-6.90195	0.000496655	0.00612127
Q9BUL8	Q9BUL8	PDCD10	1.0045	-8.53971	0.000500804	0.00612421
P19320-1	P19320	VCAM1	-6.0384	-17.183	0.00051503	0.00625118
Q75N90	Q75N90	FBN3	-7.52478	-16.9292	0.000517869	0.00625118
P98082	P98082	DAB2	-4.76421	-16.6953	0.000526289	0.00631209
P20813	P20813	CYP2B6	-6.76576	-13.895	0.000533224	0.00635454
O00555-1	O00555	CACNA1A	-8.24756	-16.5988	0.00054128	0.00640971
P05534	P05534	NA	-1.2337	-4.98646	0.000576793	0.00677993
Q9NRY5	Q9NRY5	FAM114A2	6.62155	-17.3236	0.000579791	0.00677993
P07911	P07911	UMOD	-7.83829	-15.8294	0.000583992	0.006785
O60884	O60884	DNAJA2	-6.03386	-15.0357	0.00060207	0.00687435
P31749	P31749	AKT1	-9.20595	-15.4496	0.000602562	0.00687435
P62136-1	P62136	PPP1CA	1.58638	-9.47945	0.00061769	0.00696131
P04632	P04632	CAPNS1	1.0012	-7.11012	0.000621346	0.00696131
P43405-1	P43405	SYK	3.3597	-9.99129	0.000625511	0.00696626
P61960	P61960	UFM1	5.55082	-16.4452	0.000638561	0.00706698
A0A0A0MRZ9	A0A0A0MRZ9	NA	-5.8995	-18.2316	0.00064211	0.00706698
Q9Y2L9-1	Q9Y2L9	LRCH1	-8.04998	-16.3449	0.000694192	0.00746594
Q8NI99	Q8NI99	ANGPTL6	-2.06709	-10.0216	0.00069432	0.00746594
Q96H79	Q96H79	ZC3HAV1L	-5.62716	-18.2029	0.000715342	0.00764802
A0A075B6J9	A0A075B6J9	NA	-6.39772	-16.7509	0.000725187	0.00770923
Q8WZA0-2	Q8WZA0	LZIC	-3.53884	-7.89663	0.000735356	0.00777316
P21796	P21796	VDAC1	4.4064	-10.6536	0.000772933	0.00806518
Q8N335	Q8N335	GPD1L	4.33123	-18.7735	0.000775913	0.00806518
P09668	P09668	CTSH	-6.47957	-16.0394	0.000797276	0.00824146
P15907	P15907	ST6GAL1	4.48262	-17.4684	0.000804286	0.00826823
Q99102-16	Q99102	MUC4	-8.56045	-15.7983	0.000817536	0.0083131
P15529-2	P15529	CD46	3.83132	-11.2026	0.000838317	0.00841462
Q9GZX5	Q9GZX5	ZNF350	6.44937	-17.3034	0.000849913	0.00845844
Q8IY47	Q8IY47	KBTBD2	-5.50902	-18.1397	0.000858592	0.00849315
P49327	P49327	FASN	1.21309	-7.62609	0.000867018	0.00849315
Q8NBF2-1	Q8NBF2	NHLRC2	-5.43306	-10.4557	0.000887727	0.00865071
P06132	P06132	UROD	6.46038	-15.4453	0.000923205	0.00888577
P61952	P61952	GNG11	1.16305	-9.48518	0.000930844	0.00888577
NA	NA	NA	-4.68264	-18.4479	0.000956137	0.00905844
Q13315	Q13315	ATM	-1.38193	-8.06632	0.00100334	0.00938626
Q9H061-1	Q9H061	TMEM126A	-6.54246	-15.3482	0.00102995	0.00950825
P30626-1	P30626	SRI	1.24157	-6.88592	0.00103636	0.00950825
Q02318	Q02318	CYP27A1	7.55688	-11.6845	0.00103853	0.00950825
P23276	P23276	KEL	-2.61605	-5.97003	0.00103896	0.00950825
O15144	O15144	ARPC2	-1.50228	-4.7464	0.00108312	0.00981689
P36871-1	P36871	PGM1	1.36122	-7.07296	0.00109251	0.00981689
P35030	P35030	PRSS3	-5.8265	-18.1009	0.00110021	0.00981689
Q9NX76	Q9NX76	CMTM6	6.1947	-12.8137	0.00110639	0.00981689
Q92530	Q92530	PSMF1	5.90266	-12.7171	0.00110709	0.00981689
Q9UNF0	Q9UNF0	PACSIN2	-1.43287	-8.08916	0.00113661	0.00999715
Q9Y4D8-1	Q9Y4D8	NA	3.01368	-18.9998	0.0011381	0.00999715
Q96BY6-1	Q96BY6	DOCK10	-1.56504	-6.43127	0.00121901	0.0106578
P15169	P15169	CPN1	-1.31671	-7.86899	0.00123403	0.010739
O00237	O00237	RNF103	-4.96021	-18.3517	0.0012438	0.0107739
P69905	P69905	HBA1	1.01809	2.17691	0.00126038	0.0108173
Q13094	Q13094	LCP2	5.80495	-14.4249	0.00128226	0.0109548
O00743	O00743	PPP6C	-6.65444	-17.1308	0.00138357	0.0115382
Q13586	Q13586	STIM1	-4.58068	-12.6434	0.00138755	0.0115382
Q9BQ90	Q9BQ90	KLHDC3	-8.08214	-15.9327	0.00145091	0.0119064
P68133	P68133	ACTA1	1.04059	-3.42271	0.00154988	0.0126079
P04275	P04275	VWF	-1.06205	-2.83039	0.00155844	0.0126227
P31415	P31415	CASQ1	5.55798	-12.7943	0.00158201	0.0127584
Q5D862	Q5D862	FLG2	-2.5424	-5.86412	0.00168694	0.0134309
P00915	P00915	CA1	1.10105	-3.26184	0.00173746	0.0137745
O60268-1	O60268	KIAA0513	4.9029	-12.0431	0.00177272	0.0139948
P56192	P56192	MARS1	-6.27041	-16.4654	0.00180071	0.0141425
Q12860	Q12860	CNTN1	6.48174	-14.0993	0.00180655	0.0141425
P22695	P22695	UQCRC2	-7.74486	-16.0684	0.00185325	0.0143877
Q7RTS7	Q7RTS7	KRT74	-8.14516	-14.4761	0.00194027	0.0149393
Q9ULH1-2	Q9ULH1	ASAP1	-3.61923	-10.5281	0.00199119	0.0151665
P10606	P10606	COX5B	4.50937	-11.7578	0.0019996	0.0151665
Q13043-1	Q13043	STK4	-1.76289	-9.90855	0.0020022	0.0151665
P11836	P11836	MS4A1	-2.87475	-10.4728	0.00202068	0.0152447
Q6ZMW3	Q6ZMW3	EML6	4.65652	-13.5261	0.00203176	0.0152668
P43681	P43681	CHRNA4	-8.7305	-15.8091	0.0020552	0.0153811
Q15828	Q15828	CST6	5.60437	-15.7963	0.00209942	0.0155202
P07359	P07359	GP1BA	1.0508	-5.43775	0.00210696	0.0155202
P51812	P51812	RPS6KA3	-4.85355	-17.8098	0.00214744	0.0156948
Q96AG4	Q96AG4	LRRC59	4.46875	-18.063	0.00217402	0.0157659
Q562R1	Q562R1	ACTBL2	1.15805	-2.22863	0.00219099	0.0158276
Q658P3-1	Q658P3	STEAP3	-1.56266	-9.80632	0.00221741	0.0159568
P30273	P30273	FCER1G	4.84338	-9.64903	0.00229908	0.0164138
Q8NCA5	Q8NCA5	FAM98A	-4.09383	-18.7933	0.00230393	0.0164138
O00560-1	O00560	SDCBP	-5.20695	-18.2944	0.00231409	0.0164138
Q9H8W4	Q9H8W4	PLEKHF2	4.95543	-17.5019	0.00231601	0.0164138
P78415	P78415	IRX3	-6.68559	-16.7482	0.00233663	0.0164975
Q8NFW1	Q8NFW1	COL22A1	-7.26558	-14.9278	0.00236219	0.0165664
P09972	P09972	ALDOC	1.10156	-8.37233	0.0023641	0.0165664
O00501	O00501	CLDN5	5.10708	-12.0824	0.00238474	0.0165868
O00410	O00410	IPO5	4.25667	-10.5755	0.00240259	0.0165876
P63261	P63261	ACTG1	1.1473	0.27324	0.00241245	0.0165944
Q6ZVT6-1	Q6ZVT6	CFAP20DC	4.70841	-15.4115	0.00250342	0.0171413
Q92619	Q92619	ARHGAP45	-1.56061	-6.75525	0.00251027	0.0171413
Q96LB3-1	Q96LB3	IFT74	-7.04309	-15.8802	0.00254141	0.0172908
Q9Y6C2	Q9Y6C2	EMILIN1	-1.66242	-8.27007	0.00259686	0.0175405
Q96FZ7	Q96FZ7	CHMP6	6.32532	-14.3979	0.00262242	0.0176387
P38646	P38646	HSPA9	-4.87953	-9.22197	0.00263024	0.0176387
O94823-1	O94823	ATP10B	6.6369	-12.9981	0.00273478	0.0180321
O43681	O43681	GET3	5.82394	-16.1724	0.0027371	0.0180321
Q3T906	Q3T906	GNPTAB	-5.22481	-14.3401	0.00275618	0.0180941
O95865	O95865	DDAH2	5.69896	-14.9535	0.00292021	0.0187756
O15400-2	O15400	STX7	-1.7977	-7.61602	0.00295167	0.0189129
Q9HBI6	Q9HBI6	CYP4F11	5.50502	-17.1046	0.00300755	0.0192052
P55145	P55145	MANF	5.62651	-17.4453	0.00302751	0.0192669
Q13459-1	Q13459	MYO9B	6.26664	-16.0417	0.00314922	0.0199715
P18859	P18859	ATP5PF	5.31006	-17.6928	0.00317025	0.0199715
Q8TC12	Q8TC12	RDH11	5.15686	-12.7118	0.00319231	0.020043
P67936	P67936	TPM4	1.09714	-5.58353	0.00326266	0.0204162
P14384	P14384	CPM	-5.4496	-17.7994	0.00328726	0.0204334
Q4FZB7-1	Q4FZB7	KMT5B	-5.47208	-16.1933	0.0033235	0.0205903
Q9Y2I6-1	Q9Y2I6	NINL	4.7646	-15.3784	0.0035519	0.0217889
P22531	P22531	SPRR2E	4.74862	-12.9549	0.00357561	0.0217914
Q6IAA8	Q6IAA8	LAMTOR1	4.89778	-12.9969	0.00361721	0.0219393
P14406	P14406	COX7A2	4.51461	-15.8357	0.00363128	0.0219393
A0A1B0GVM6	A0A1B0GVM6	C11orf97	-6.02042	-13.411	0.00364234	0.0219393
P67775	P67775	PPP2CA	4.95358	-14.6188	0.00378554	0.0226286
Q6ULP2	Q6ULP2	AFTPH	4.8348	-17.2665	0.00383246	0.0228361
Q9NVA2-1	Q9NVA2	SEPTIN11	1.07953	-8.66359	0.00390525	0.0231959
P40763-2	P40763	STAT3	-3.87153	-11.8191	0.00393636	0.0233068
Q58EX7	Q58EX7	PLEKHG4	5.82942	-13.9271	0.00409761	0.0240333
O15265-2	O15265	ATXN7	5.89328	-12.2349	0.00420848	0.0246064
Q96N67	Q96N67	DOCK7	5.54664	-14.9753	0.00426942	0.0246688
P22692	P22692	IGFBP4	-4.29603	-18.0478	0.00427013	0.0246688
P17813	P17813	ENG	3.119	-10.9103	0.00427188	0.0246688
Q9P126	Q9P126	CLEC1B	4.1101	-11.3579	0.00433531	0.0249581
P07203	P07203	GPX1	-1.39182	-5.63407	0.00437236	0.0249668
P01701	P01701	NA	-2.82292	-3.32389	0.00437323	0.0249668
P22303-1	P22303	ACHE	-1.66614	-8.24676	0.00437687	0.0249668
Q6NXE6-1	Q6NXE6	ARMC6	2.3442	-18.3146	0.00441977	0.0251322
O15173	O15173	PGRMC2	5.19584	-16.0419	0.00443272	0.0251322
P13861	P13861	PRKAR2A	4.36112	-17.9414	0.00451154	0.025425
P40925	P40925	MDH1	1.58839	-7.94651	0.00459283	0.0255848
Q9BXR6	Q9BXR6	CFHR5	-1.11146	-4.81911	0.00459459	0.0255848
P09105	P09105	HBQ1	4.48509	-16.8386	0.00479718	0.0265548
Q9BWP8-9	Q9BWP8	COLEC11	-1.17923	-8.63428	0.00491164	0.0270595
Q9Y613	Q9Y613	FHOD1	-1.26933	-4.22888	0.00491729	0.0270595
Q9NRW1	Q9NRW1	RAB6B	1.1125	-7.9365	0.0049627	0.0272294
Q8NBL1	Q8NBL1	POGLUT1	-5.36131	-17.5064	0.00522475	0.0282663
NA	NA	NA	-5.17322	-14.9035	0.00522722	0.0282663
O15264	O15264	MAPK13	-5.62442	-17.4827	0.00525143	0.0283153
P35232	P35232	PHB	-2.46945	-10.1847	0.0053875	0.028718
Q8TE77	Q8TE77	SSH3	-6.64962	-14.8572	0.00541092	0.0287521
Q15911-1	Q15911	ZFHX3	5.76482	-16.4788	0.00542936	0.0287521
Q13423	Q13423	NNT	5.86613	-15.2585	0.00544001	0.0287521
Q14C86-3	Q14C86	GAPVD1	-1.01471	-7.92706	0.0054871	0.0288381
Q5XPI4	Q5XPI4	RNF123	3.28041	-10.6198	0.00557454	0.029134
P06703	P06703	S100A6	1.08999	-7.33338	0.00560933	0.0292342
Q5T749	Q5T749	KPRP	-1.12708	-6.58117	0.00613974	0.0313693
Q8N1Q1	Q8N1Q1	CA13	-6.47256	-14.8946	0.006152	0.0313693
P78527	P78527	PRKDC	-2.23505	-8.70308	0.00621302	0.0315028
O95866-7	O95866	MPIG6B	-1.96176	-6.9081	0.00633954	0.0318851
P0DOX4	P0DOX4	NA	4.32207	-12.5011	0.00663224	0.0331789
Q9UKE5-4	Q9UKE5	TNIK	-1.73944	-8.88449	0.00671035	0.0334802
A0A0C4DH32	A0A0C4DH32	NA	-5.24608	-16.0576	0.00673022	0.03349
Q14699	Q14699	RFTN1	-5.50962	-17.4809	0.00684706	0.033981
Q96FJ2	Q96FJ2	DYNLL2	-1.44061	-8.10028	0.00691228	0.0342139
Q15404-1	Q15404	RSU1	1.02762	-4.09742	0.00702973	0.0346122
P51452	P51452	DUSP3	1.10625	-8.13866	0.00757844	0.0367994
P13693	P13693	TPT1	4.6126	-12.0236	0.00822248	0.03923
P01903	P01903	HLA-DRA	-1.51517	-8.24715	0.00826633	0.0392488
P27348	P27348	YWHAQ	1.29992	-7.29906	0.008288	0.0392488
Q9Y2Y8	Q9Y2Y8	PRG3	5.08511	-13.234	0.00832803	0.0392488
Q5VTH9-1	Q5VTH9	DNAI4	5.20652	-16.1747	0.00834775	0.0392488
P07951-2	P07951	TPM2	-3.45025	-11.8634	0.00839146	0.0393494
P20963-1	P20963	CD247	-3.19905	-11.583	0.00852845	0.0397923
Q17RC7	Q17RC7	EXOC3L4	4.64121	-13.7377	0.00862885	0.040061
Q9Y2Q0-2	Q9Y2Q0	ATP8A1	3.82307	-11.6631	0.00866264	0.0401183
A0A0C4DH31	A0A0C4DH31	NA	-1.18059	-8.99955	0.00883296	0.0407584
Q15366-1	Q15366	PCBP2	4.92677	-14.799	0.00884443	0.0407584
Q9HB71	Q9HB71	CACYBP	-4.94779	-15.8733	0.00926992	0.0423025
O94903	O94903	PLPBP	-5.03993	-17.5764	0.00939802	0.0426789
P68032	P68032	ACTC1	5.624	-13.7658	0.0099286	0.044159
P12821-1	P12821	ACE	5.0921	-11.6396	0.00997309	0.044159
O43790	O43790	KRT86	1.09083	-6.99659	0.0100072	0.044159
P0C091	P0C091	FREM3	3.06326	-12.2692	0.0104979	0.0459988
Q5VW32	Q5VW32	BROX	4.48778	-17.2564	0.0107457	0.046886
Q6XQN6-1	Q6XQN6	NAPRT	4.79586	-12.5093	0.0107505	0.046886
P24903	P24903	CYP2F1	4.96114	-13.5599	0.0108446	0.0469682
Q15208	Q15208	STK38	4.23096	-17.5984	0.0108909	0.0470098
P53990-1	P53990	IST1	5.33736	-12.6888	0.0109301	0.0470122
Q12907	Q12907	LMAN2	2.87743	-11.0043	0.0110742	0.047414
Q8NDL9	Q8NDL9	AGBL5	-7.58421	-14.3523	0.0111444	0.0474971
Q92882	Q92882	OSTF1	4.51764	-13.6949	0.0111904	0.0475847
O14618	O14618	CCS	-3.77526	-12.7816	0.0119543	0.0499252

## Sheet: DE EV Phosphoproteins PDM-NGT
Supplementary Table S3. List of differentially expressed EV phosphoproteins: PDM vs. NGT
Accession	UNIPROT	SYMBOL	logFC	AveExpr	P.Value	adj.P.Val
P14672	P14672	SLC2A4	8.47695	-10.3723	2.6517e-16	1.36827e-13
P02647	P02647	APOA1	3.50267	1.79025	8.41715e-12	1.45351e-09
Q5T1N1-1	Q5T1N1	AKNAD1	-7.38054	-14.9474	8.45066e-12	1.45351e-09
P08514-1	P08514	ITGA2B	-6.14332	-0.356634	2.19228e-11	2.82803e-09
Q5M775-1	Q5M775	SPECC1	-10.4819	-8.80652	6.32633e-09	5.88448e-07
Q5JSH3	Q5JSH3	WDR44	3.25321	-3.54215	6.84242e-09	5.88448e-07
P02533	P02533	KRT14	-10.1181	-12.1041	1.91581e-08	1.41222e-06
P12109	P12109	COL6A1	-10.4141	-11.2694	4.81212e-07	3.10077e-05
Q9H7E9-2	Q9H7E9	C8orf33	-8.24612	-11.7643	5.40833e-07	3.10077e-05
Q15404-1	Q15404	RSU1	5.72553	-11.0493	3.26949e-06	0.000168706
Q96Q42-1	Q96Q42	ALS2	-7.15364	-12.314	4.45865e-06	0.000192152
P07948-1	P07948	LYN	2.06529	-3.61555	4.46865e-06	0.000192152
Q14247-1	Q14247	CTTN	1.5478	-6.48572	1.5282e-05	0.000606576
P68363	P68363	TUBA1B	-2.32527	-6.12352	1.7695e-05	0.000652186
Q16610	Q16610	ECM1	-2.94052	-6.43156	4.12969e-05	0.00142061
P05556-1	P05556	ITGB1	-6.97737	-14.0697	8.63579e-05	0.00278504
P02545-3	P02545	LMNA	5.57186	-10.4616	0.000141436	0.00429301
P20340-1	P20340	RAB6A	-4.96187	-14.5273	0.000176725	0.00484494
Q9ULI3	Q9ULI3	HEG1	-5.76275	-13.4716	0.000178399	0.00484494
P69905	P69905	HBA1	1.36523	-2.68174	0.000230352	0.00594308
Q92625	Q92625	ANKS1A	3.73388	-11.0292	0.000322346	0.00760673
Q9BXF9	Q9BXF9	TEKT3	-4.36321	-15.5225	0.000324318	0.00760673
Q01518-1	Q01518	CAP1	1.72308	-6.36541	0.000426446	0.00956721
Q8NEZ4	Q8NEZ4	KMT2C	6.70671	-12.3711	0.000597652	0.0128495
Q96RI0	Q96RI0	F2RL3	4.28839	-9.40237	0.000638223	0.0131729
Q8N163-1	Q8N163	CCAR2	-4.99693	-15.1121	0.00070912	0.0140083
Q9Y5S2	Q9Y5S2	CDC42BPB	7.08481	-10.2947	0.000732993	0.0140083
P55198	P55198	MLLT6	-4.09203	-14.4273	0.000918257	0.0169222
O14639-1	O14639	ABLIM1	3.89384	-10.5729	0.000976433	0.0173738
Q13099-3	Q13099	IFT88	-6.05938	-14.2838	0.00103886	0.0178683
P13645	P13645	KRT10	-2.00908	-2.67945	0.00110988	0.0184742
Q0JRZ9-1	Q0JRZ9	FCHO2	4.89149	-13.4191	0.00126048	0.0203252
A2A3K4-1	A2A3K4	PTPDC1	-3.65387	-8.14297	0.00135543	0.0207632
P04075	P04075	ALDOA	1.08706	-4.72402	0.00136812	0.0207632
P15924-1	P15924	DSP	-4.11896	-14.4089	0.00157219	0.0231786
Q5TB80	Q5TB80	CEP162	4.64985	-14.0566	0.00228979	0.0322538
P02679	P02679	FGG	-1.56702	-1.31792	0.00236908	0.0322538
Q8IZF2	Q8IZF2	ADGRF5	4.30615	-14.758	0.00237528	0.0322538
P60174-1	P60174	TPI1	-4.27825	-15.3003	0.00257523	0.0337717
P16452-1	P16452	EPB42	-1.10911	-5.26167	0.00278372	0.0337717
Q8TB72-1	Q8TB72	PUM2	3.08114	-12.6345	0.00282324	0.0337717
P02751-9	P02751	FN1	-1.41898	1.25877	0.00284544	0.0337717
Q01082-1	Q01082	SPTBN1	3.89136	-12.5591	0.00285395	0.0337717
Q7Z3Y8	Q7Z3Y8	KRT27	-3.89757	-14.7643	0.00287976	0.0337717
Q8TEH3	Q8TEH3	DENND1A	4.29587	-13.5419	0.00322593	0.0369906
P62328	P62328	TMSB4X	-4.71637	-9.62869	0.0034097	0.0374784
Q8WWA1	Q8WWA1	TMEM40	-3.30806	-8.40598	0.00341373	0.0374784
P46063	P46063	RECQL	4.32516	-13.2606	0.00356795	0.0383555
Q9BQE3	Q9BQE3	TUBA1C	4.35554	-9.96122	0.00417844	0.0440015
O00187-1	O00187	MASP2	-1.04471	-6.07184	0.00435484	0.04485
P19878	P19878	NCF2	-3.99675	-14.0495	0.00443285	0.04485
Q08AD1	Q08AD1	CAMSAP2	-4.82421	-14.4787	0.00465615	0.0457525
P46821	P46821	MAP1B	-4.17727	-11.8806	0.00469939	0.0457525

## Sheet: DE EV Phosphoproteins T2DM-NGT
Supplementary Table S4. List of differentially expressed EV phosphoproteins: T2DM vs. NGT
Accession	UNIPROT	SYMBOL	logFC	AveExpr	P.Value	adj.P.Val
P14672	P14672	SLC2A4	8.01891	-10.3723	1.53116e-15	7.9008e-13
Q5T1N1-1	Q5T1N1	AKNAD1	-7.9073	-14.9474	2.73874e-12	7.06595e-10
Q5JSH3	Q5JSH3	WDR44	4.43406	-3.54215	1.73586e-11	2.98568e-09
P02647	P02647	APOA1	3.37376	1.79025	2.78782e-11	3.59629e-09
Q5CZC0-1	Q5CZC0	FSIP2	-10.4678	-7.86293	9.15332e-11	8.24175e-09
P08514-1	P08514	ITGA2B	-5.83508	-0.356634	9.58344e-11	8.24175e-09
Q9H7E9-2	Q9H7E9	C8orf33	-12.6236	-11.7643	2.59378e-10	1.91198e-08
P02533	P02533	KRT14	-12.6576	-12.1041	3.34574e-10	2.158e-08
P07948-1	P07948	LYN	3.02956	-3.61555	8.70116e-09	4.98867e-07
O00161	O00161	SNAP23	-6.11213	-10.6645	4.41549e-08	2.27839e-06
Q01082-1	Q01082	SPTBN1	8.36588	-12.5591	2.24934e-07	1.05514e-05
P68363	P68363	TUBA1B	-3.0228	-6.12352	4.23163e-07	1.8196e-05
Q15404-1	Q15404	RSU1	6.45094	-11.0493	6.56333e-07	2.60514e-05
P55198	P55198	MLLT6	-7.16233	-14.4273	8.33733e-07	3.0729e-05
P20340-1	P20340	RAB6A	-7.22308	-14.5273	1.30934e-06	4.50413e-05
P62070-4	P62070	RRAS2	-6.39899	-10.9342	1.44496e-06	4.66e-05
P67936	P67936	TPM4	-4.23693	-9.79193	1.98303e-06	6.01907e-05
P02545-3	P02545	LMNA	7.62906	-10.4616	2.53079e-06	7.25494e-05
P02675	P02675	FGB	-3.77055	-1.67054	3.48858e-06	9.47424e-05
Q14247-1	Q14247	CTTN	1.696	-6.48572	5.30933e-06	0.000136981
P02748	P02748	C9	-1.89999	-6.5286	6.64664e-06	0.000159669
Q15942	Q15942	ZYX	1.49278	-6.18952	6.80758e-06	0.000159669
Q96FS4	Q96FS4	SIPA1	-7.62748	-10.7827	7.5777e-06	0.000170004
P01031	P01031	C5	-6.27238	-9.93668	8.45772e-06	0.000181841
P06702	P06702	S100A9	1.61747	-1.69338	1.27233e-05	0.000254309
Q7RTP6-5	Q7RTP6	MICAL3	-1.94248	-6.47011	1.30892e-05	0.000254309
Q5M775-1	Q5M775	SPECC1	-6.75355	-8.80652	1.33069e-05	0.000254309
Q01433-1	Q01433	AMPD2	7.09617	-13.7413	1.48717e-05	0.000268663
Q2M2I8-1	Q2M2I8	AAK1	5.93701	-11.838	1.50993e-05	0.000268663
Q16512-1	Q16512	PKN1	-5.76151	-10.3053	1.65459e-05	0.00028459
P68871	P68871	HBB	-1.346	-0.325845	1.74242e-05	0.000290029
Q96RI0	Q96RI0	F2RL3	5.77384	-9.40237	2.38622e-05	0.000384778
Q08495-1	Q08495	DMTN	1.5122	-0.240288	2.4646e-05	0.000385374
P98082	P98082	DAB2	4.08625	-15.2997	2.61362e-05	0.000388994
P46821	P46821	MAP1B	-7.00707	-11.8806	2.63852e-05	0.000388994
Q16610	Q16610	ECM1	-3.08733	-6.43156	2.74826e-05	0.000393917
P04275	P04275	VWF	-4.77171	-8.06877	2.85319e-05	0.000397904
P29692-2	P29692	EEF1D	-1.92218	-6.72774	2.9605e-05	0.000402004
Q92625	Q92625	ANKS1A	4.62229	-11.0292	3.05895e-05	0.000404723
Q8NE71-1	Q8NE71	ABCF1	-1.3121	-6.36735	3.19638e-05	0.000412333
P60709	P60709	ACTB	-1.27958	-0.960942	4.15551e-05	0.000522986
Q9H4B7	Q9H4B7	TUBB1	-6.88493	-5.84291	5.46665e-05	0.000671617
P02656	P02656	APOC3	-1.91328	-1.91849	5.82991e-05	0.000699589
Q05655-2	Q05655	PRKCD	1.30749	-5.03588	6.3404e-05	0.000737564
P11171-5	P11171	EPB41	1.68568	-3.08032	6.43224e-05	0.000737564
Q5T0N5-4	Q5T0N5	FNBP1L	6.28704	-11.9662	6.90328e-05	0.000774368
P04792	P04792	HSPB1	-2.2544	-6.2349	7.10904e-05	0.000780482
Q9BXF9	Q9BXF9	TEKT3	-5.02966	-15.5225	7.67609e-05	0.000825179
P08697-1	P08697	SERPINF2	-2.41463	-6.73975	8.02542e-05	0.000845126
Q8TB72-1	Q8TB72	PUM2	4.39795	-12.6345	9.11391e-05	0.000940556
P04004	P04004	VTN	-1.82543	-5.31856	9.97259e-05	0.000992995
P01042-2	P01042	KNG1	-1.53091	2.30836	0.000101825	0.000992995
Q92508	Q92508	PIEZO1	1.54636	-4.6474	0.000101994	0.000992995
P17301	P17301	ITGA2	5.67477	-10.7738	0.000107629	0.00102846
P60174-1	P60174	TPI1	-5.89958	-15.3003	0.000120813	0.00113345
P05556-1	P05556	ITGB1	-6.88849	-14.0697	0.000124841	0.00115032
Q9Y3X0	Q9Y3X0	CCDC9	3.69296	-15.1342	0.000135442	0.00122611
Q13442	Q13442	PDAP1	5.66421	-13.0364	0.000157358	0.00139995
O15231-3	O15231	ZNF185	5.19455	-13.1128	0.000166795	0.00145875
O14639-1	O14639	ABLIM1	4.67896	-10.5729	0.000170199	0.00146371
Q9BQE3	Q9BQE3	TUBA1C	6.15154	-9.96122	0.000184476	0.00156049
O15194-1	O15194	CTDSPL	5.31914	-12.1628	0.000205315	0.00170875
Q7Z3Y8	Q7Z3Y8	KRT27	-5.17946	-14.7643	0.000216757	0.00177535
P23142	P23142	FBLN1	-2.37193	-6.95458	0.000225512	0.00181819
Q13107-2	Q13107	USP4	6.1526	-11.7834	0.000240422	0.0018907
P13646	P13646	KRT13	-3.30068	-6.72574	0.000242557	0.0018907
O00264	O00264	PGRMC1	1.43832	-3.44919	0.000245498	0.0018907
P12259	P12259	F5	-2.03621	-6.38129	0.000285609	0.00216726
P02679	P02679	FGG	-1.98036	-1.31792	0.000292008	0.00218371
Q96C24	Q96C24	SYTL4	1.69678	-5.89208	0.000325831	0.00240184
P22466	P22466	GAL	-5.79666	-12.8251	0.000341143	0.00247929
Q5T1M5	Q5T1M5	FKBP15	-5.6293	-14.8242	0.000350127	0.00250924
Q14644	Q14644	RASA3	1.78858	-5.48374	0.000427496	0.00302175
P04003	P04003	C4BPA	-1.99686	-6.09321	0.000454468	0.00316899
O94769-2	O94769	ECM2	-5.59522	-14.1427	0.000484811	0.0033355
P35612-1	P35612	ADD2	1.76454	-2.65548	0.000494498	0.00335738
Q86UE4	Q86UE4	MTDH	5.98495	-9.49468	0.000514973	0.00341686
Q9Y4D1-2	Q9Y4D1	DAAM1	5.57818	-10.8439	0.000516502	0.00341686
O60841	O60841	EIF5B	5.16816	-11.1887	0.000527027	0.00344235
P42566-1	P42566	EPS15	1.15666	-7.17378	0.000586752	0.00374113
P21333	P21333	FLNA	1.56186	-1.16923	0.00058727	0.00374113
P49407-1	P49407	ARRB1	1.48886	-6.77806	0.00059508	0.00374465
O43306	O43306	ADCY6	1.41765	-6.77162	0.000635506	0.00395085
Q5JSP0-2	Q5JSP0	FGD3	1.15355	-6.71803	0.000652502	0.00400823
O43432-3	O43432	EIF4G3	3.77152	-12.6823	0.000681219	0.0041354
Q0ZGT2	Q0ZGT2	NEXN	1.62351	-5.31401	0.00072071	0.00428976
Q8TEW0	Q8TEW0	PARD3	5.43682	-11.6282	0.000739956	0.00428976
Q9Y210-1	Q9Y210	TRPC6	2.89719	-8.86208	0.000741569	0.00428976
P23528	P23528	CFL1	1.04792	-2.10212	0.000746058	0.00428976
Q16204	Q16204	CCDC6	2.54027	-15.9253	0.00075046	0.00428976
P08603-1	P08603	CFH	-2.3674	-8.0352	0.000756527	0.00428976
O14713-1	O14713	ITGB1BP1	4.89892	-12.1286	0.000783049	0.00439188
Q9UIL4	Q9UIL4	KIF25	-6.89969	-14.5402	0.000810858	0.00449895
P01859	P01859	NA	-1.89943	-5.66475	0.00085774	0.0047011
P06396	P06396	GSN	-1.70144	-6.88202	0.000872004	0.0047011
Q7LDG7-4	Q7LDG7	RASGRP2	5.74533	-11.1559	0.000874623	0.0047011
O95292	O95292	VAPB	3.94131	-11.8165	0.000885153	0.00470865
P19474	P19474	TRIM21	-6.11465	-15.114	0.00103924	0.00547194
Q8N163-1	Q8N163	CCAR2	-4.87186	-15.1121	0.00107665	0.0055555
Q8WWA1	Q8WWA1	TMEM40	-3.81729	-8.40598	0.00115178	0.00588436
Q08830	Q08830	FGL1	-4.85444	-14.2923	0.00120395	0.00609057
Q0JRZ9-1	Q0JRZ9	FCHO2	4.98345	-13.4191	0.00125061	0.00621471
P04921-1	P04921	GYPC	-5.63609	-13.3405	0.00135053	0.0066369
P68366	P68366	TUBA4A	-5.70547	-12.1612	0.00138983	0.00676559
P01008	P01008	SERPINC1	-1.79083	-7.57265	0.00140775	0.00676682
Q9Y3P9	Q9Y3P9	RABGAP1	4.10575	-13.3972	0.001424	0.00676682
Q9UJ41-1	Q9UJ41	RABGEF1	4.43697	-13.0355	0.00142942	0.00676682
P30273	P30273	FCER1G	1.01182	-4.42225	0.00155552	0.00729681
Q8TEQ6	Q8TEQ6	GEMIN5	3.47527	-15.1778	0.00158052	0.00734729
Q9Y5S2	Q9Y5S2	CDC42BPB	-6.62751	-10.2947	0.00162342	0.00747933
Q15311	Q15311	RALBP1	4.07396	-13.085	0.00168424	0.00762342
Q9Y624	Q9Y624	F11R	1.33077	-5.7179	0.00174243	0.00781821
O00159-1	O00159	MYO1C	3.52143	-13.902	0.00181755	0.00808496
P13798	P13798	APEH	-4.34066	-14.2465	0.00190227	0.00837555
Q9NRX5	Q9NRX5	SERINC1	2.75295	-9.3119	0.00192654	0.00837555
P10412	P10412	H1-4	-5.43062	-14.2697	0.00193157	0.00837555
Q8NEZ4	Q8NEZ4	KMT2C	6.01964	-12.3711	0.00195322	0.00839883
Q96BY6-1	Q96BY6	DOCK10	4.76606	-11.5421	0.00197172	0.00840833
Q12913-1	Q12913	PTPRJ	1.50641	-5.54843	0.00199685	0.00843764
Q7Z6I6-1	Q7Z6I6	ARHGAP30	-4.486	-11.3625	0.00205757	0.00856213
Q6PJF5-1	Q6PJF5	RHBDF2	1.18383	-5.64647	0.00209746	0.00865831
Q8TCJ2	Q8TCJ2	STT3B	3.68564	-12.3416	0.00213497	0.00867587
P13647	P13647	KRT5	-3.14575	-7.86427	0.00213534	0.00867587
P49841-1	P49841	GSK3B	1.001	-6.38188	0.00218524	0.00880927
Q0VD83-1	Q0VD83	APOBR	-4.89343	-14.6113	0.00223014	0.00883299
P14618	P14618	PKM	-2.31374	-8.44787	0.00223874	0.00883299
Q13099-3	Q13099	IFT88	-5.66211	-14.2838	0.0022443	0.00883299
P17936	P17936	IGFBP3	-6.96793	-13.1153	0.00227102	0.00883299
P19823	P19823	ITIH2	-1.65293	-4.90517	0.00230696	0.00883299
P49006	P49006	MARCKSL1	4.2142	-9.70711	0.00232737	0.00883299
Q92954-6	Q92954	PRG4	-1.53913	-4.14898	0.00232807	0.00883299
Q562R1	Q562R1	ACTBL2	3.08628	-15.7917	0.0023545	0.00886803
Q8N9U0	Q8N9U0	TC2N	2.0544	-8.37883	0.00247211	0.00920862
Q8N1G4	Q8N1G4	LRRC47	-5.22136	-13.6681	0.00248062	0.00920862
P16615-4	P16615	ATP2A2	3.2232	-8.94686	0.00250449	0.00923082
P10909-2	P10909	CLU	-1.12342	-3.52817	0.00261433	0.00949997
Q9BSQ5-1	Q9BSQ5	CCM2	-4.86076	-13.9398	0.00269375	0.00972012
P19634-1	P19634	SLC9A1	1.11525	-5.89645	0.0027339	0.00978997
P20701-2	P20701	ITGAL	-4.69364	-13.2491	0.00275106	0.00978997
Q9Y613	Q9Y613	FHOD1	1.26307	-6.95972	0.00305657	0.0108027
E9PAV3	E9PAV3	NA	4.40248	-12.1473	0.00312612	0.0109319
P16298	P16298	PPP3CB	2.85204	-15.6541	0.00315591	0.0109319
P36507	P36507	MAP2K2	1.23913	-6.85609	0.0031567	0.0109319
Q14156-1	Q14156	EFR3A	3.46571	-15.0268	0.00330749	0.0113024
P02724	P02724	GYPA	3.19817	-1.19311	0.00402909	0.013413
Q9BUN1	Q9BUN1	C1orf56	-1.22076	-7.36292	0.00425056	0.0140578
Q13459-1	Q13459	MYO9B	1.21945	-6.20525	0.00428631	0.0140578
P13861	P13861	PRKAR2A	4.13606	-13.8062	0.00430453	0.0140578
P08575-2	P08575	PTPRC	-1.04644	-3.92291	0.00440847	0.0141768
P02671-1	P02671	FGA	-1.97113	0.08987	0.00441545	0.0141768
P22059	P22059	OSBP	4.81243	-11.1551	0.00442339	0.0141768
Q92556-1	Q92556	ELMO1	4.60047	-12.245	0.00454237	0.0144683
P23588	P23588	EIF4B	3.04811	-12.6563	0.00497316	0.0157432
Q9Y490	Q9Y490	TLN1	1.2698	-4.43529	0.00506506	0.0159364
Q8N370-1	Q8N370	SLC43A2	-4.90357	-11.2817	0.00509892	0.0159457
P02549-1	P02549	SPTA1	1.54484	2.06444	0.00527626	0.0164009
P37802	P37802	TAGLN2	4.31742	-9.82039	0.00566387	0.0173962
Q15746-4	Q15746	MYLK	3.01209	-7.05209	0.00577991	0.0176475
P54277	P54277	PMS1	5.04096	-12.3258	0.00612326	0.0185859
Q92609-1	Q92609	TBC1D5	2.12566	-14.9687	0.00631466	0.0190548
P04406-1	P04406	GAPDH	-1.56349	-4.09128	0.00660774	0.0198232
Q96TC7	Q96TC7	RMDN3	-4.05611	-11.3209	0.00755308	0.0221443
P21731	P21731	TBXA2R	-1.60036	-8.83663	0.00767264	0.0223677
P00450	P00450	CP	-1.25778	-6.55929	0.00910772	0.0263224
Q9ULI3	Q9ULI3	HEG1	-3.7789	-13.4716	0.00917564	0.0263224
P0C7M8	P0C7M8	CLEC2L	4.05632	-13.2893	0.00918222	0.0263224
Q6IQ22	Q6IQ22	RAB12	3.31652	-13.936	0.00931042	0.0264903
O95183	O95183	VAMP5	3.04783	-14.9157	0.00934349	0.0264903
Q92539	Q92539	LPIN2	2.4524	-15.9516	0.00974149	0.0273278
Q13404	Q13404	UBE2V1	2.68388	-15.9036	0.0098063	0.0273516
O60232	O60232	ZNRD2	-5.13457	-11.9615	0.0104005	0.028853
Q9P107	Q9P107	GMIP	1.04041	-6.49441	0.0105868	0.0292127
Q9P270	Q9P270	SLAIN2	3.53535	-12.7527	0.0107707	0.0295622
P11836	P11836	MS4A1	-1.1203	-7.16007	0.0108505	0.0296236
O15417-1	O15417	TNRC18	1.87197	-8.47678	0.010962	0.0297704
P16402	P16402	H1-3	-4.68466	-14.1081	0.01102	0.0297714
P15374	P15374	UCHL3	-5.24954	-12.5974	0.0111136	0.0298679
Q7Z401-1	Q7Z401	DENND4A	1.22576	-4.27901	0.0118025	0.0315549
Q8NC44	Q8NC44	RETREG2	3.37694	-11.2451	0.01301	0.0344265
Q9UNE0	Q9UNE0	EDAR	3.42388	-14.6926	0.0140312	0.0367517
P19827-1	P19827	ITIH1	-1.60103	-7.13104	0.014481	0.037595
P35611-3	P35611	ADD1	1.07997	-0.602942	0.0144988	0.037595
Q05209-1	Q05209	PTPN12	4.26573	-10.6465	0.0150096	0.0387248
P13224	P13224	GP1BB	-1.34872	-4.43911	0.0155349	0.0398806
Q86UX7	Q86UX7	FERMT3	-4.53271	-12.1293	0.0156165	0.0398917
Q8TAD7	Q8TAD7	C12orf75	1.70549	-8.01053	0.0162139	0.0409098
P31749	P31749	AKT1	2.93129	-12.5134	0.0162529	0.0409098
Q9Y666	Q9Y666	SLC12A7	3.09421	-11.7355	0.0175909	0.0436391
Q04656-1	Q04656	ATP7A	2.99366	-15.4521	0.0177922	0.0439271
Q8WWN9	Q8WWN9	IPCEF1	3.7372	-12.0147	0.0185702	0.0456298
O00421	O00421	CCRL2	3.47058	-13.3054	0.0190903	0.0466853

## Sheet:  DE EV Proteins T2DM vs PDM
Supplementary Table S5. List of differentially expressed EV proteins: T2DM vs. PDM
Accession	UNIPROT	SYMBOL	logFC	AveExpr	P.Value	adj.P.Val
Q13336-2	Q13336	SLC14A1	-4.98288	-5.20619	2.23814e-20	4.18757e-17
P30046	P30046	DDT	4.89269	-8.47253	1.35919e-09	1.27153e-06
P80511	P80511	S100A12	8.83789	-14.6757	7.58029e-08	4.11552e-05
Q8TB69	Q8TB69	ZNF519	-7.57435	-17.877	8.79854e-08	4.11552e-05
Q8TCG5-2	Q8TCG5	CPT1C	-9.45845	-15.2025	1.69292e-07	6.3349e-05
P68133	P68133	ACTA1	1.45698	-3.42271	3.20336e-05	0.00998914
O75390	O75390	CS	1.73495	-9.4369	3.91038e-05	0.0104519
P49257	P49257	LMAN1	-5.66926	-18.3138	4.7932e-05	0.0112101
P43686	P43686	PSMC4	5.96572	-17.0391	7.23818e-05	0.0150474
O95602	O95602	POLR1A	-5.30175	-18.7239	9.04161e-05	0.0169168
P36969	P36969	GPX4	2.65717	-9.72223	0.000106308	0.0180701
Q9NZT1	Q9NZT1	CALML5	-1.18153	-8.00217	0.000115896	0.0180701
P80723	P80723	BASP1	0.805907	-7.99352	0.000139479	0.0200743
P60903	P60903	S100A10	6.51999	-15.7348	0.000211205	0.026432
Q9Y336	Q9Y336	SIGLEC9	4.36548	-18.9135	0.000211908	0.026432
Q5JPH6	Q5JPH6	EARS2	5.51431	-15.3509	0.000319535	0.0373656
Q8N335	Q8N335	GPD1L	4.51622	-18.7735	0.000430569	0.0473879
P05387	P05387	RPLP2	-1.26069	-7.86686	0.000601552	0.062528
O94910	O94910	ADGRL1	-2.53564	-18.8611	0.000654417	0.0628449
Q00688	Q00688	FKBP3	-5.16771	-18.0423	0.000725252	0.0628449
P11586	P11586	MTHFD1	-0.682684	-7.52168	0.000739814	0.0628449
P61077-1	P61077	UBE2D3	6.41451	-16.9953	0.000772546	0.0628449
Q9HC10	Q9HC10	OTOF	-0.93942	-9.20719	0.000811386	0.0632543
Q9UJJ9	Q9UJJ9	GNPTG	-4.55985	-18.0347	0.000939367	0.0703023
Q86YW5-2	Q86YW5	TREML1	4.89147	-16.2347	0.00100597	0.0723912
P22792	P22792	CPN2	-0.690232	-3.04917	0.00108501	0.0751873
P56192	P56192	MARS1	-6.44975	-16.4654	0.00120457	0.0804912
Q14766-4	Q14766	LTBP1	0.623947	-5.063	0.0013327	0.0859818
P22735	P22735	TGM1	5.94549	-12.1803	0.00140646	0.0877161
P13667	P13667	PDIA4	2.01099	-11.8357	0.00149933	0.0885993
P62495	P62495	ETF1	4.00324	-11.581	0.00151533	0.0885993
Q6UXG3	Q6UXG3	CD300LG	5.56383	-16.9152	0.00167142	0.0928609
P15311	P15311	EZR	-0.419156	-7.94277	0.00173426	0.0928609
P01833	P01833	PIGR	-0.67801	-6.67838	0.00173711	0.0928609
P29508	P29508	SERPINB3	0.994788	-8.26739	0.00182117	0.0938469
P42768	P42768	WAS	-5.28973	-13.8511	0.00202564	0.0938469
Q96SJ8	Q96SJ8	TSPAN18	5.51769	-16.7217	0.00203581	0.0938469
P01137	P01137	TGFB1	1.50247	-7.16837	0.00204081	0.0938469
Q6P3W7	Q6P3W7	SCYL2	3.97227	-16.9612	0.00210318	0.0938469
P35813-3	P35813	PPM1A	1.05132	-10.351	0.00219514	0.0938469
Q96M91	Q96M91	CFAP53	-3.50751	-15.1512	0.00221539	0.0938469
Q5VTH9-1	Q5VTH9	WDR78	6.06771	-16.1747	0.00230189	0.0938469
NA	NA	NA	-0.838787	-8.25748	0.00233278	0.0938469
P36955	P36955	SERPINF1	-0.913573	-4.80143	0.0023519	0.0938469
Q08050	Q08050	FOXM1	6.22047	-16.6747	0.00235253	0.0938469
P09668	P09668	CTSH	-5.65644	-16.0394	0.00235746	0.0938469
P04406-1	P04406	GAPDH	0.704851	-4.08374	0.00253468	0.0987997
Q13867	Q13867	BLMH	-1.02426	-7.41108	0.0029273	0.110154
P01782	P01782	NA	0.793845	-5.09357	0.00294372	0.110154
O15173	O15173	PGRMC2	5.3538	-16.0419	0.00307916	0.112257
O14617-1	O14617	AP3D1	5.23477	-11.1257	0.00311993	0.112257
O15394	O15394	NCAM2	5.71832	-16.6062	0.00319215	0.112689
P40763-2	P40763	STAT3	-3.89524	-11.8191	0.00329497	0.114165
P01127-2	P01127	PDGFB	0.69715	-8.85413	0.00357476	0.120055
Q15389-2	Q15389	ANGPT1	-1.06288	-9.01653	0.00364936	0.120055
P08493-1	P08493	MGP	4.57347	-11.4369	0.00370715	0.120055
P11836	P11836	MS4A1	-2.62568	-10.4728	0.00372164	0.120055
P21283	P21283	ATP6V1C1	3.66688	-18.661	0.00386997	0.122724
P35998	P35998	PSMC2	-0.892917	-8.76679	0.00451883	0.140912
Q14258	Q14258	TRIM25	0.797116	-9.10143	0.00479214	0.146985
P38646	P38646	HSPA9	-4.41045	-9.22197	0.00511507	0.149905
Q08499-6	Q08499	PDE4D	-0.44151	-6.94396	0.00516048	0.149905
Q7Z794	Q7Z794	KRT77	-1.01095	-5.89316	0.0051787	0.149905
P07451	P07451	CA3	4.0961	-18.3596	0.00520782	0.149905
Q8N4M1	Q8N4M1	SLC44A3	5.11778	-15.4579	0.00543092	0.15324
P19013	P19013	NA	-1.29114	-7.92254	0.00561575	0.15324
P30491	P30491	NA	-0.5587	-3.28218	0.00565006	0.15324
O15259	O15259	NPHP1	-5.64738	-10.7265	0.00565128	0.15324
P04080	P04080	CSTB	1.11585	-8.44682	0.00575755	0.153891
P51452	P51452	DUSP3	1.12576	-8.13866	0.00596231	0.157119
P05109	P05109	S100A8	0.518798	-4.67449	0.00607592	0.157854
Q9ULH1-2	Q9ULH1	ASAP1	-3.08599	-10.5281	0.00616051	0.157854
P01718	P01718	NA	-5.20458	-13.8357	0.00624329	0.157854
O00571	O00571	DDX3X	-6.57409	-14.8416	0.00647281	0.161475
P06729	P06729	CD2	-5.37297	-17.2053	0.00682935	0.166404
P04792	P04792	HSPB1	0.599368	-8.04715	0.00696928	0.166404
Q96AG4	Q96AG4	LRRC59	3.77995	-18.063	0.00701258	0.166404
P26038	P26038	MSN	-0.376352	-2.92176	0.00702614	0.166404
P52566	P52566	ARHGDIB	0.698994	-5.40342	0.00720619	0.167147
Q14005-1	Q14005	IL16	-0.474809	-7.2484	0.00724221	0.167147
P21589-1	P21589	NT5E	-4.58906	-12.2885	0.00734109	0.167147
P19320-1	P19320	VCAM1	-4.33372	-17.183	0.00755579	0.167147
P00403	P00403	COX2	4.90834	-17.2942	0.007584	0.167147
Q9Y4D8-1	Q9Y4D8	NA	2.34386	-18.9998	0.00759351	0.167147
A6QL63-1	A6QL63	BTBD11	6.56714	-15.8581	0.00774102	0.168412
P53396-1	P53396	ACLY	0.476958	-6.61405	0.00794397	0.170841
P07339	P07339	CTSD	-0.475362	-6.57736	0.00816257	0.173459
P41218	P41218	MNDA	5.06405	-15.3135	0.00825112	0.173459
P09493-5	P09493	TPM1	1.0657	-7.82298	0.00858773	0.176055
A0A0C4DH31	A0A0C4DH31	NA	-1.1661	-8.99955	0.00859337	0.176055
P27824	P27824	CANX	0.652572	-6.2489	0.00866425	0.176055
Q8IZT6-1	Q8IZT6	ASPM	0.693207	-6.59682	0.00875102	0.176055
P20963-1	P20963	CD247	-3.12204	-11.583	0.00899523	0.17678
Q8N1N4	Q8N1N4	KRT78	-0.761213	-6.86619	0.00906792	0.17678
Q9UI42-1	Q9UI42	CPA4	-3.95011	-18.2995	0.00914801	0.17678
P20701-2	P20701	ITGAL	-1.1583	-7.29987	0.00916498	0.17678
A2RUR9-3	A2RUR9	CCDC144A	0.629882	-9.58829	0.00926189	0.176826
P0DMM9	P0DMM9	SULT1A3	5.09155	-14.0056	0.00962238	0.180514
Q9BX46-2	Q9BX46	RBM24	-4.35114	-16.5402	0.00978988	0.180514
Q9Y4A5	Q9Y4A5	TRRAP	-3.84932	-17.8012	0.00993196	0.180514
P49411	P49411	TUFM	-0.713942	-9.21002	0.0100869	0.180514
Q9NRW1	Q9NRW1	RAB6B	0.988474	-7.9365	0.0101074	0.180514
Q30KQ8	Q30KQ8	NA	-4.65429	-15.9763	0.0101143	0.180514
P00915	P00915	CA1	0.858297	-3.26184	0.0102252	0.180514
O75113	O75113	N4BP1	-4.26198	-17.9563	0.0103341	0.180514
P50416	P50416	CPT1A	-3.99491	-17.234	0.0103594	0.180514
P01619	P01619	NA	0.677974	-5.48627	0.0104198	0.180514
Q15555-4	Q15555	MAPRE2	0.741546	-6.75771	0.0106032	0.182006
Q14573	Q14573	ITPR3	4.53033	-17.0238	0.0111752	0.186321
P13473-3	P13473	LAMP2	3.40477	-9.56696	0.0112256	0.186321
O94919	O94919	ENDOD1	0.771187	-7.35034	0.0113027	0.186321
O95373	O95373	IPO7	-0.450371	-6.53928	0.0113232	0.186321
Q3ZCW2	Q3ZCW2	LGALSL	0.980921	-8.86054	0.0113525	0.186321
P36222	P36222	CHI3L1	-5.02835	-15.148	0.0117871	0.189553
P08397-1	P08397	HMBS	-3.26351	-16.3695	0.0119678	0.189553
P01920	P01920	HLA-DQB1	-3.26745	-18.313	0.0120688	0.189553
P17010	P17010	ZFX	-4.46302	-16.7721	0.0121164	0.189553
P22748	P22748	CA4	0.491254	-7.81474	0.0121203	0.189553
P15090	P15090	FABP4	-0.709436	-8.32608	0.0121573	0.189553
Q99714-1	Q99714	HSD17B10	2.37167	-10.5038	0.0122872	0.189995
Q13387-1	Q13387	MAPK8IP2	-4.56473	-17.2902	0.0130315	0.196509
P55145	P55145	MANF	4.50417	-17.4453	0.013096	0.196509
P04632	P04632	CAPNS1	0.672764	-7.11012	0.0131112	0.196509
Q96PL5	Q96PL5	ERMAP	-0.688696	-8.26183	0.0131286	0.196509
Q9H0B8	Q9H0B8	CRISPLD2	-0.960556	-8.2446	0.0133377	0.198055
Q15907	Q15907	RAB11B	0.630801	-6.27595	0.013606	0.200447
Q96HC4-4	Q96HC4	PDLIM5	-0.731527	-8.69414	0.0140398	0.205223
Q9Y6Z7	Q9Y6Z7	COLEC10	-1.09032	-8.50727	0.0142134	0.206149
Q3T906	Q3T906	GNPTAB	-4.07091	-14.3401	0.0144009	0.207263
Q9BPZ7	Q9BPZ7	MAPKAP1	3.99702	-17.5473	0.0152258	0.217462
Q92954-3	Q92954	PRG4	-0.386297	-2.51277	0.0156898	0.217959
Q8NI99	Q8NI99	ANGPTL6	-1.36305	-10.0216	0.0157136	0.217959
O75037	O75037	KIF21B	-4.35894	-17.2784	0.0157386	0.217959
Q8TBZ0-1	Q8TBZ0	CCDC110	-0.698299	-8.86965	0.0158268	0.217959
P16402	P16402	H1-3	-1.24034	-8.60049	0.0158431	0.217959
O43681	O43681	GET3	4.4374	-16.1724	0.0163646	0.22349
Q9GZV3	Q9GZV3	SLC5A7	-0.579765	-10.2449	0.0165381	0.223495
P04424	P04424	ASL	3.56594	-17.142	0.0167724	0.223495
P06753-2	P06753	TPM3	0.552746	-3.82951	0.0168312	0.223495
O43488	O43488	AKR7A2	-2.18205	-7.60757	0.0168427	0.223495
O00299	O00299	CLIC1	0.550681	-5.08269	0.0172431	0.227196
Q96DA0	Q96DA0	ZG16B	1.2472	-8.9382	0.0176443	0.228746
Q8WWZ8-1	Q8WWZ8	OIT3	-0.885567	-6.67419	0.0176965	0.228746
A0A0J9YX35	A0A0J9YX35	NA	-0.491698	-5.62876	0.0177275	0.228746
Q6DD88	Q6DD88	ATL3	-0.293726	-6.52762	0.0180173	0.230892
P98160	P98160	HSPG2	0.674351	-3.51054	0.0182419	0.23218
P28065	P28065	PSMB9	3.1024	-16.0584	0.018532	0.234279
Q9C0D6	Q9C0D6	FHDC1	-0.490213	-9.58741	0.0186717	0.234462
P28289	P28289	TMOD1	0.810585	-6.10347	0.0190573	0.237708
P20813	P20813	CYP2B6	-4.19319	-13.895	0.0193074	0.237866
P60174	P60174	TPI1	0.584791	-5.70975	0.0193242	0.237866
Q9UBW5-1	Q9UBW5	BIN2	-0.881249	-5.65374	0.0194543	0.237902
Q8N8Q8-1	Q8N8Q8	COX18	-4.97551	-13.9072	0.0198311	0.239994
Q0ZGT2	Q0ZGT2	NEXN	-0.46225	-5.58719	0.019882	0.239994
P43250-2	P43250	GRK6	-5.19931	-15.4047	0.0201404	0.241556
O75947-1	O75947	ATP5PD	4.06247	-15.9939	0.0203741	0.241874
P16157	P16157	ANK1	0.542919	-0.128269	0.0204255	0.241874
Q9UBC2-4	Q9UBC2	EPS15L1	-0.86549	-10.0093	0.0207573	0.243041
P49748-1	P49748	ACADVL	-0.453944	-7.16752	0.0208885	0.243041
P06703	P06703	S100A6	0.871988	-7.33338	0.0209561	0.243041
Q6UXI9	Q6UXI9	NPNT	-3.76951	-12.1404	0.0211561	0.243041
NA	NA	NA	4.6742	-16.7729	0.0211736	0.243041
P59534	P59534	TAS2R39	-4.18356	-16.3224	0.021379	0.243903
P11142-1	P11142	HSPA8	0.495891	-3.91093	0.0222686	0.252513
O43865	O43865	AHCYL1	-0.399645	-8.62233	0.0226404	0.254721
P02549-1	P02549	SPTA1	0.538545	0.22069	0.0229408	0.254721
P48506	P48506	GCLC	3.42157	-13.7113	0.0230213	0.254721
A0A075B6I1	A0A075B6I1	NA	-3.55452	-14.5913	0.0231599	0.254721
Q9Y4D1-2	Q9Y4D1	DAAM1	0.566647	-7.6063	0.0232816	0.254721
P12273	P12273	PIP	-3.92537	-12.0614	0.0234213	0.254721
P0C7P3-1	P0C7P3	SLFN14	0.884032	-5.09895	0.0236808	0.254721
P04075	P04075	ALDOA	0.5099	-4.78415	0.0237108	0.254721
Q8NBF2-1	Q8NBF2	NHLRC2	-3.41389	-10.4557	0.0237275	0.254721
Q9NS84	Q9NS84	CHST7	-1.65109	-17.838	0.0238248	0.254721
P25787	P25787	PSMA2	-0.39663	-6.86809	0.0240093	0.255236
Q13790	Q13790	APOF	-0.339531	-5.52045	0.0246735	0.260814
Q9Y613	Q9Y613	FHOD1	-0.965191	-4.22888	0.0250216	0.262534
Q8NCT3	Q8NCT3	KIAA0895	2.69535	-18.4349	0.025211	0.262534
Q9Y210-1	Q9Y210	TRPC6	0.41448	-7.58914	0.0252571	0.262534
Q9BRG1	Q9BRG1	VPS25	-4.1233	-16.0881	0.0256127	0.263159
P00736	P00736	C1R	-0.44739	-3.16289	0.0259337	0.263159
Q15828	Q15828	CST6	3.80586	-15.7963	0.0259537	0.263159
P02749	P02749	APOH	0.397784	-2.37433	0.0260777	0.263159
Q06830	Q06830	PRDX1	0.518404	-5.4172	0.0261386	0.263159
Q7RTS7	Q7RTS7	KRT74	-5.47254	-14.4761	0.0261612	0.263159
O00187-1	O00187	MASP2	-0.573416	-7.88813	0.0264067	0.264209
P07476	P07476	IVL	-4.32144	-13.8048	0.0277288	0.271342
Q6ULP2	Q6ULP2	AFTPH	3.48672	-17.2665	0.0278024	0.271342
P0CG38	P0CG38	POTEI	-3.35816	-18.285	0.0279576	0.271342
Q9NQ75-1	Q9NQ75	CASS4	-0.334105	-6.32666	0.0280326	0.271342
Q86YZ3	Q86YZ3	HRNR	-0.570929	-8.06392	0.0280786	0.271342
P35749-4	P35749	MYH11	-0.699667	-8.4573	0.0280942	0.271342
P31749	P31749	AKT1	-5.36496	-15.4496	0.028594	0.271342
P23284	P23284	PPIB	0.657925	-8.13241	0.0285964	0.271342
Q9NYK6-1	Q9NYK6	C21orf91	3.67864	-18.2875	0.0287101	0.271342
P00742	P00742	F10	0.489787	-6.22404	0.0287546	0.271342
P61106	P61106	RAB14	-1.12964	-4.92953	0.02877	0.271342
P14317	P14317	HCLS1	2.87998	-11.2864	0.0288885	0.271342
P18859	P18859	ATP5PF	3.70787	-17.6928	0.0290051	0.271342
P63261	P63261	ACTG1	0.771994	0.27324	0.02957	0.27386
P01871	P01871	NA	-0.548879	0.576628	0.029792	0.27386
P29972-1	P29972	AQP1	0.529152	-6.29902	0.0299413	0.27386
Q8IWA5-3	Q8IWA5	SLC44A2	-0.670494	-7.66827	0.0299478	0.27386
Q8IZP7	Q8IZP7	HS6ST3	2.06703	-17.0085	0.0302061	0.27386
P02655	P02655	APOC2	-0.562388	-0.300554	0.030233	0.27386
Q15366-1	Q15366	PCBP2	3.91817	-14.799	0.0303749	0.27386
Q6P2E9-1	Q6P2E9	EDC4	-0.394322	-8.7713	0.030541	0.27386
P35606	P35606	COPB2	-3.43264	-15.1259	0.030702	0.27386
Q9Y3I1	Q9Y3I1	FBXO7	3.06292	-17.5563	0.0307379	0.27386
Q86VP6-1	Q86VP6	CAND1	0.792708	-6.71468	0.0310022	0.274906
Q9BTE3-1	Q9BTE3	MCMBP	2.86834	-17.6345	0.0311947	0.275308
P61204	P61204	ARF3	0.506489	-6.30601	0.0313966	0.275573
NA	NA	NA	-2.17038	-18.9959	0.0315193	0.275573
O60234	O60234	GMFG	-0.447858	-6.95108	0.0319545	0.276808
P67936	P67936	TPM4	0.753982	-5.58353	0.0319585	0.276808
P30626-1	P30626	SRI	0.74582	-6.88592	0.0324249	0.276808
Q07954	Q07954	LRP1	-0.515431	-4.36029	0.0324582	0.276808
Q9Y4L1	Q9Y4L1	HYOU1	-0.531685	-6.90171	0.0325153	0.276808
Q16181	Q16181	SEPTIN7	0.393905	-5.87974	0.0325482	0.276808
Q6UX06	Q6UX06	OLFM4	0.709412	-7.80205	0.0331366	0.280536
P36543	P36543	ATP6V1E1	2.82674	-18.4112	0.0333743	0.281276
F5H4B4	F5H4B4	FAM227A	1.81597	-19.3509	0.0338863	0.284311
Q27J81-2	Q27J81	INF2	-0.495777	-6.65658	0.0344215	0.287512
Q14761	Q14761	PTPRCAP	-3.4184	-13.6322	0.0350662	0.289359
Q9Y251	Q9Y251	HPSE	-1.19765	-8.33333	0.0352831	0.289359
Q9H299	Q9H299	SH3BGRL3	0.697223	-8.23245	0.0353335	0.289359
P05362	P05362	ICAM1	0.845876	-8.06643	0.0353783	0.289359
Q15485-1	Q15485	FCN2	-0.93412	-7.65031	0.0358135	0.289359
P07738	P07738	BPGM	0.66017	-7.40956	0.036075	0.289359
P09972	P09972	ALDOC	0.709622	-8.37233	0.0361233	0.289359
Q15691	Q15691	MAPRE1	0.613731	-8.35429	0.036911	0.289359
Q9NRY5	Q9NRY5	FAM114A2	3.64747	-17.3236	0.0369301	0.289359
O95445-2	O95445	APOM	-0.348503	-4.69911	0.0369834	0.289359
Q9GZX5	Q9GZX5	ZNF350	3.68978	-17.3034	0.0370686	0.289359
Q92786	Q92786	PROX1	-4.42121	-14.057	0.0370929	0.289359
Q86UX7	Q86UX7	FERMT3	0.473456	-2.55403	0.0372928	0.289359
P01768	P01768	NA	-0.5	-6.1849	0.0375092	0.289359
Q4KMQ2-3	Q4KMQ2	ANO6	-0.99256	-3.62801	0.0375979	0.289359
P00568	P00568	AK1	-1.87664	-9.64912	0.0376742	0.289359
P61960	P61960	UFM1	3.07247	-16.4452	0.0377625	0.289359
Q08722	Q08722	CD47	0.506162	-5.69722	0.0377642	0.289359
P01772	P01772	NA	-2.43499	-12.3345	0.0378083	0.289359
O00453	O00453	LST1	-3.92767	-16.8317	0.0379186	0.289359
A0A0A0MRZ8	A0A0A0MRZ8	NA	-0.467896	-5.22067	0.0381237	0.289359
P37235	P37235	HPCAL1	3.18408	-12.4708	0.0381786	0.289359
P01602	P01602	NA	2.22742	-10.2579	0.038322	0.289359
Q8NBL1	Q8NBL1	POGLUT1	-3.76935	-17.5064	0.0383544	0.289359
Q96JG6	Q96JG6	VPS50	-0.449859	-10.4511	0.0388314	0.291103
P0DOY2	P0DOY2	NA	-0.434081	-3.04864	0.0389908	0.291103
P35908	P35908	KRT2	-0.341198	-1.06028	0.0390523	0.291103
Q9Y2I6-1	Q9Y2I6	NINL	3.16955	-15.3784	0.0392337	0.291295
P11277	P11277	SPTB	0.450847	0.844655	0.0394581	0.291803
Q8TCD6	Q8TCD6	PHOSPHO2	-4.83715	-14.9423	0.0396885	0.291843
Q92558	Q92558	WASF1	-2.09303	-18.1995	0.0397755	0.291843
Q13459-1	Q13459	MYO9B	4.0873	-16.0417	0.0400818	0.292516
Q9Y5F6-2	Q9Y5F6	PCDHGC5	-3.83248	-14.7677	0.0401799	0.292516
Q9H8W4	Q9H8W4	PLEKHF2	3.10748	-17.5019	0.0404672	0.293466
P12814-1	P12814	ACTN1	0.534294	-3.55748	0.0407515	0.294386
Q15084-1	Q15084	PDIA6	-0.459948	-6.41394	0.0411849	0.296373
O00161	O00161	SNAP23	0.824962	-7.72596	0.0416008	0.298219
Q12805	Q12805	EFEMP1	-0.428965	-6.85535	0.0418013	0.298512
O75396	O75396	SEC22B	2.9477	-15.4439	0.0425155	0.302458
A0A075B6J1	A0A075B6J1	NA	3.67973	-11.1273	0.0432196	0.306303
P15170-2	P15170	GSPT1	3.30654	-16.0446	0.0436435	0.307224
P01344	P01344	IGF2	2.22462	-10.8043	0.0437326	0.307224
P01891	P01891	NA	0.387007	-7.70799	0.043884	0.307224
P31641	P31641	SLC6A6	-3.02667	-17.356	0.0441352	0.307224
Q14974	Q14974	KPNB1	0.486411	-8.75853	0.0441706	0.307224
P62820	P62820	RAB1A	2.14067	-7.67664	0.0446759	0.309588
P48668	P48668	KRT6C	-0.817937	-8.75532	0.0449534	0.310361
P61604	P61604	HSPE1	2.01118	-9.18456	0.0452836	0.311491
Q5TZA2	Q5TZA2	CROCC	-0.357388	-12.9722	0.0456332	0.312746
Q9UKY7	Q9UKY7	CDV3	-0.437639	-6.56314	0.0460628	0.314538
Q8NHL6-2	Q8NHL6	LILRB1	-1.69436	-11.3428	0.0464602	0.316099
P01714	P01714	NA	-0.47222	-6.02335	0.0470606	0.317985
P55209	P55209	NAP1L1	0.578529	-8.86224	0.0472579	0.317985
P00387-3	P00387	CYB5R3	-0.472716	-7.00644	0.0473547	0.317985
P24158	P24158	PRTN3	0.592901	-8.34493	0.0474173	0.317985
P01130	P01130	LDLR	-0.44103	-6.72279	0.047623	0.318224
P13639	P13639	EEF2	-0.294573	-6.19426	0.0482516	0.321017
Q4KWH8-2	Q4KWH8	PLCH1	-0.702106	-6.13055	0.0483841	0.321017
P29992	P29992	GNA11	3.21695	-17.7826	0.0485794	0.321173
Q9BWP8-9	Q9BWP8	COLEC11	-0.778625	-8.63428	0.0488855	0.322059
P48740-1	P48740	MASP1	-0.32935	-5.02042	0.0491606	0.322735
P21333-2	P21333	FLNA	0.323871	0.01934	0.0495265	0.323083

## Sheet: DE EV Phosphoproteins T2DM-PDM
Supplementary Table S6. List of differentially expressed EV phosphoproteins: T2DM vs. PDM
Accession	UNIPROT	SYMBOL	logFC	AveExpr	P.Value	adj.P.Val
Q5CZC0-1	Q5CZC0	FSIP2	-9.50362	-7.86293	4.82894e-10	2.49173e-07
Q9Y5S2	Q9Y5S2	CDC42BPB	-13.7123	-10.2947	7.64556e-08	1.87549e-05
P60709	P60709	ACTB	-1.85428	-0.960942	1.0904e-07	1.87549e-05
O00161	O00161	SNAP23	-5.49573	-10.6645	2.16323e-07	2.79057e-05
P68871	P68871	HBB	-1.73254	-0.325845	2.75464e-07	2.84279e-05
Q7LDG7-4	Q7LDG7	RASGRP2	9.3824	-11.1559	1.35229e-06	0.000116297
Q96Q42-1	Q96Q42	ALS2	7.57338	-12.314	1.90294e-06	0.000119404
P04792	P04792	HSPB1	-2.8543	-6.2349	2.07336e-06	0.000119404
Q01518-1	Q01518	CAP1	-2.59544	-6.36541	2.08263e-06	0.000119404
Q9H4B7	Q9H4B7	TUBB1	-8.43427	-5.84291	2.4994e-06	0.000128969
P04075	P04075	ALDOA	-1.80959	-4.72402	2.7787e-06	0.000130346
P98082	P98082	DAB2	4.51962	-15.2997	4.98554e-06	0.000214378
P62070-4	P62070	RRAS2	-5.55056	-10.9342	9.62872e-06	0.000382186
E9PAV3	E9PAV3	NA	7.07008	-12.1473	1.47357e-05	0.000543115
P20701-2	P20701	ITGAL	-7.33784	-13.2491	1.7223e-05	0.000546848
A2A3K4-1	A2A3K4	PTPDC1	5.35148	-8.14297	1.76438e-05	0.000546848
Q9Y3X0	Q9Y3X0	CCDC9	4.25522	-15.1342	1.80163e-05	0.000546848
P02751-9	P02751	FN1	2.2469	1.25877	1.95118e-05	0.000559338
P67936	P67936	TPM4	-3.49541	-9.79193	2.55091e-05	0.000692774
P04004	P04004	VTN	-1.94798	-5.31856	3.57668e-05	0.000922784
Q16204	Q16204	CCDC6	3.21643	-15.9253	4.23842e-05	0.00104144
P04406-1	P04406	GAPDH	-2.52851	-4.09128	4.99266e-05	0.00114121
Q92508	Q92508	PIEZO1	1.60884	-4.6474	5.08678e-05	0.00114121
P02675	P02675	FGB	-3.04006	-1.67054	5.55897e-05	0.00119518
P12109	P12109	COL6A1	7.48502	-11.2694	6.15932e-05	0.00127128
P13224	P13224	GP1BB	-2.42744	-4.43911	6.77506e-05	0.00134459
Q96FS4	Q96FS4	SIPA1	-6.26182	-10.7827	8.51851e-05	0.00159277
P06702	P06702	S100A9	1.3753	-1.69338	8.64295e-05	0.00159277
P13646	P13646	KRT13	-3.41833	-6.72574	0.000134486	0.00239292
P62328	P62328	TMSB4X	6.26418	-9.62869	0.00022916	0.00394155
P69905	P69905	HBA1	-1.34356	-2.68174	0.000279243	0.00464804
Q562R1	Q562R1	ACTBL2	3.75548	-15.7917	0.000301445	0.00478607
O00421	O00421	CCRL2	5.6886	-13.3054	0.000306086	0.00478607
Q01433-1	Q01433	AMPD2	5.4299	-13.7413	0.000330992	0.00502329
P31749	P31749	AKT1	4.62082	-12.5134	0.000345172	0.00508883
P11171-5	P11171	EPB41	1.41835	-3.08032	0.000391941	0.00560013
Q92530	Q92530	PSMF1	-5.68729	-13.169	0.00040156	0.00560013
P13645	P13645	KRT10	2.21978	-2.67945	0.000416219	0.00565182
O00187-1	O00187	MASP2	1.31714	-6.07184	0.00055912	0.00739759
Q96TC7	Q96TC7	RMDN3	-5.36715	-11.3209	0.000614359	0.00792523
P29692-2	P29692	EEF1D	-1.44721	-6.72774	0.000663379	0.00834887
P19823	P19823	ITIH2	-1.83227	-4.90517	0.000772979	0.00949659
Q01082-1	Q01082	SPTBN1	4.47451	-12.5591	0.000824567	0.00983825
P50502	P50502	ST13	1.13501	-3.57054	0.000838921	0.00983825
Q16512-1	Q16512	PKN1	-4.0439	-10.3053	0.000867534	0.00994772
Q9NZH0-2	Q9NZH0	GPRC5B	1.0814	-6.85491	0.00091235	0.0100256
O95183	O95183	VAMP5	3.99738	-14.9157	0.000913188	0.0100256
P62158	P62158	NA	1.29282	-8.10479	0.000944636	0.0101548
Q92539	Q92539	LPIN2	3.15065	-15.9516	0.00117919	0.0120225
Q14644	Q14644	RASA3	1.58483	-5.48374	0.0012035	0.0120225
P10412	P10412	H1-4	-5.62612	-14.2697	0.00121157	0.0120225
Q08357	Q08357	SLC20A2	3.8858	-14.9286	0.00126861	0.012351
P23588	P23588	EIF4B	3.50946	-12.6563	0.00134328	0.0128358
Q14761	Q14761	PTPRCAP	-3.52727	-15.2421	0.00143634	0.0134755
Q13404	Q13404	UBE2V1	3.36689	-15.9036	0.00148121	0.0136483
Q9H7E9-2	Q9H7E9	C8orf33	-4.37744	-11.7643	0.00169446	0.0153394
O15231-3	O15231	ZNF185	4.05566	-13.1128	0.0017493	0.0155627
P16298	P16298	PPP3CB	2.9771	-15.6541	0.00191593	0.0166153
P22466	P22466	GAL	-4.77116	-12.8251	0.00193201	0.0166153
P19878	P19878	NCF2	4.37282	-14.0495	0.0021612	0.0182816
P02748	P02748	C9	-1.11179	-6.5286	0.00251298	0.0206685
O00159-1	O00159	MYO1C	3.33415	-13.902	0.00252348	0.0206685
P35612-1	P35612	ADD2	1.44657	-2.65548	0.00269567	0.0213995
Q8NBI5	Q8NBI5	SLC43A3	4.59803	-14.8765	0.00346393	0.0270816
Q2M2I8-1	Q2M2I8	AAK1	3.51719	-11.838	0.00363198	0.0275603
Q9UJ41-1	Q9UJ41	RABGEF1	3.88063	-13.0355	0.00386073	0.0287329
Q9UJZ1	Q9UJZ1	STOML2	3.8998	-13.7954	0.00389787	0.0287329
Q8TEQ6	Q8TEQ6	GEMIN5	3.06379	-15.1778	0.0039578	0.0287637
P01031	P01031	C5	-3.51118	-9.93668	0.00410808	0.0294412
Q99808	Q99808	SLC29A1	1.22861	-5.89664	0.00421209	0.0297731
P32246	P32246	CCR1	-2.35662	-8.91369	0.00441683	0.030087
P02656	P02656	APOC3	-1.2233	-1.91849	0.00443109	0.030087
P13861	P13861	PRKAR2A	4.04944	-13.8062	0.00446351	0.030087
Q96CV9-1	Q96CV9	OPTN	-4.49234	-15.2374	0.00454804	0.030087
Q9Y490	Q9Y490	TLN1	1.25016	-4.43529	0.00503323	0.0323718
P51858-3	P51858	HDGF	-1.1504	-7.60745	0.00510194	0.0323718
Q5JSH3	Q5JSH3	WDR44	1.18085	-3.54215	0.00514435	0.0323718
P55196-1	P55196	AFDN	-3.34497	-12.8003	0.00533191	0.0331478
Q5M775-1	Q5M775	SPECC1	3.72835	-8.80652	0.00579698	0.0348398
P11836	P11836	MS4A1	-1.19923	-7.16007	0.00609112	0.0361266
Q8TEW0	Q8TEW0	PARD3	4.15629	-11.6282	0.00629705	0.0365088
Q9Y3P9	Q9Y3P9	RABGAP1	3.34933	-13.3972	0.00648295	0.0371689
P22392-2	P22392	NME2	3.04797	-9.38636	0.00655717	0.0371813
Q13442	Q13442	PDAP1	3.68549	-13.0364	0.00710766	0.0398647
P0C7M8	P0C7M8	CLEC2L	4.07458	-13.2893	0.00796941	0.0432865
Q7RTP6-5	Q7RTP6	MICAL3	-1.02146	-6.47011	0.00810699	0.0435751
P59768	P59768	GNG2	2.76047	-8.62389	0.00877636	0.0466866
Q8IZF2	Q8IZF2	ADGRF5	-3.6201	-14.758	0.00891643	0.0469477
Q9UHY1	Q9UHY1	NRBP1	1.22001	-6.94565	0.00922306	0.0477533
Q9BSQ5-1	Q9BSQ5	CCM2	-4.04476	-13.9398	0.00937268	0.0477533
P16949-1	P16949	STMN1	-3.45411	-11.0353	0.00941026	0.0477533
P55198	P55198	MLLT6	-3.0703	-14.4273	0.0094396	0.0477533
P23142	P23142	FBLN1	-1.51334	-6.95458	0.0100545	0.0497414
O60232	O60232	ZNRD2	-5.07196	-11.9615	0.0101218	0.0497414

## Sheet: EV_PhPrRatio_DE_PreT2DvsNGT
Supplementary Table S7. List of differentially expressed EV phosphoprotein/protein ratios: PDM vs. NGT
ACCESSION	UNIPROT	SYMBOL	GENENAME	logFC	AveExpr	P.Value	adj.P.Val
Q9Y5S2	Q9Y5S2	CDC42BPB	CDC42 binding protein kinase beta	10.4364	0.860806	2.52209e-06	0.000102986
Q7L7X3	Q7L7X3	TAOK1	TAO kinase 1	9.79798	5.45459	2.56058e-05	0.000627343
O60229-6	O60229	KALRN	kalirin RhoGEF kinase	8.61247	9.77412	5.62058e-05	0.00125186
Q15404-1	Q15404	RSU1	Ras suppressor protein 1	8.08507	-7.25789	5.56715e-07	4.54651e-05
P02545-3	P02545	LMNA	lamin A/C	7.61724	1.62193	6.60378e-05	0.00134827
Q01082-1	Q01082	SPTBN1	spectrin beta, non-erythrocytic 1	7.10652	-6.02352	0.000114525	0.00202694
Q13586	Q13586	STIM1	stromal interaction molecule 1	7.01468	4.54254	0.000115825	0.00202694
Q9BQE3	Q9BQE3	TUBA1C	tubulin alpha 1c	6.90134	-1.68145	0.000265187	0.00382181
Q96BY6-1	Q96BY6	DOCK10	dedicator of cytokinesis 10	6.77766	-5.30379	0.00174458	0.014392
Q9Y4D1-2	Q9Y4D1	DAAM1	dishevelled associated activator of morphogenesis 1	5.91585	-3.53968	0.00201745	0.0154461
P17301	P17301	ITGA2	integrin subunit alpha 2	5.87341	-4.95484	0.00111894	0.0109656
Q5JSH3	Q5JSH3	WDR44	WD repeat domain 44	5.75283	2.49781	3.30295e-06	0.000115603
Q969X1	Q969X1	TMBIM1	transmembrane BAX inhibitor motif containing 1	5.66141	7.18503	0.00525641	0.0314103
P98082	P98082	DAB2	DAB adaptor protein 2	5.59314	0.479693	0.000921894	0.0102665
P05534	P05534	NA	NA	5.46874	-4.67797	0.00283888	0.018449
P02538	P02538	KRT6A	keratin 6A	5.45789	-6.45461	0.00382564	0.0240329
Q96C24	Q96C24	SYTL4	synaptotagmin like 4	5.38536	1.30702	3.91842e-07	4.54651e-05
P37802	P37802	TAGLN2	transgelin 2	5.33279	-4.2868	0.00176229	0.014392
Q14247-1	Q14247	CTTN	cortactin	5.13906	3.6631	0.000181119	0.00295827
P02647	P02647	APOA1	apolipoprotein A1	4.75905	-0.66994	1.32123e-06	6.47401e-05
P09493-5	P09493	TPM1	tropomyosin 1	4.74012	-4.18307	0.0112699	0.0478741
Q15642-3	Q15642	TRIP10	thyroid hormone receptor interactor 10	4.52747	-7.36386	0.00814896	0.0399299
P02724	P02724	GYPA	glycophorin A (MNS blood group)	4.45139	2.64339	0.00108946	0.0109656
Q9Y210-1	Q9Y210	TRPC6	transient receptor potential cation channel subfamily C member 6	4.42777	-1.34429	0.000866398	0.010108
O15400-2	O15400	STX7	syntaxin 7	4.20264	0.0982877	0.00106347	0.0109656
P10644	P10644	PRKAR1A	protein kinase cAMP-dependent type I regulatory subunit alpha	3.43893	-1.02366	0.00084512	0.010108
P02749	P02749	APOH	apolipoprotein H	3.36033	-6.14631	0.00681607	0.0371097
Q9UKE5-4	Q9UKE5	TNIK	TRAF2 and NCK interacting kinase	3.31964	4.96425	0.00211157	0.0156768
Q15762	Q15762	CD226	CD226 molecule	3.14634	1.83072	0.00713403	0.0376909
P04792	P04792	HSPB1	heat shock protein family B (small) member 1	3.10963	1.86917	0.000775734	0.0100029
P69905	P69905	HBA1	hemoglobin subunit alpha 1	3.03197	-4.86011	0.0013929	0.0131254
Q01518-1	Q01518	CAP1	cyclase associated actin cytoskeleton regulatory protein 1	3.02728	-1.93347	0.000222479	0.00340672
O15439-1	O15439	ABCC4	ATP binding cassette subfamily C member 4	2.90896	3.8949	0.00794604	0.0399299
Q6Q788	Q6Q788	APOA5	apolipoprotein A5	2.84539	0.413737	0.00159205	0.0139304
Q9Y613	Q9Y613	FHOD1	formin homology 2 domain containing 1	2.79478	-2.71706	0.0113335	0.0478741
P04406-1	P04406	GAPDH	glyceraldehyde-3-phosphate dehydrogenase	2.73631	0.0859746	0.00193413	0.0152859
P35612-1	P35612	ADD2	adducin 2	2.6646	1.9409	0.00465626	0.0285196
P23528	P23528	CFL1	cofilin 1	2.59436	0.636989	0.0024541	0.0171787
P04075	P04075	ALDOA	aldolase, fructose-bisphosphate A	2.57497	0.0992484	0.00286148	0.018449
Q9Y624	Q9Y624	F11R	F11 receptor	2.53291	0.177114	0.00221869	0.0159876
P60981-1	P60981	DSTN	destrin, actin depolymerizing factor	2.52802	-1.4366	0.00654574	0.0364479
O15117-3	O15117	FYB1	FYN binding protein 1	2.47836	1.08002	0.00941806	0.0443735
P08238	P08238	HSP90AB1	heat shock protein 90 alpha family class B member 1	2.43985	6.80316	0.00158341	0.0139304
P02671-1	P02671	FGA	fibrinogen alpha chain	2.38663	-0.509823	0.00808536	0.0399299
Q14766-4	Q14766	LTBP1	latent transforming growth factor beta binding protein 1	2.35322	1.31321	0.00604458	0.0344401
Q09666-1	Q09666	AHNAK	AHNAK nucleoprotein	2.34176	-0.475331	0.0028147	0.018449
P35908	P35908	KRT2	keratin 2	2.33556	-3.74763	0.00889608	0.0427361
P49908	P49908	SELENOP	selenoprotein P	2.23104	2.79268	0.00552814	0.0322475
P29966	P29966	MARCKS	myristoylated alanine rich protein kinase C substrate	2.14446	2.00187	0.00977437	0.0451834
P06727	P06727	NA	NA	2.12952	-0.768085	0.0105935	0.0471891
O94804	O94804	STK10	serine/threonine kinase 10	2.08558	1.50327	0.00723049	0.0376909
P04114	P04114	APOB	apolipoprotein B	2.03284	-0.329768	0.0111472	0.0478741
Q9ULI3	Q9ULI3	HEG1	heart development protein with EGF like domains 1	-4.56335	-4.25335	0.0101858	0.0462136
P08514-1	P08514	ITGA2B	integrin subunit alpha 2b	-5.0828	1.76341	5.89048e-08	1.44317e-05
P21730	P21730	C5AR1	complement C5a receptor 1	-6.04898	7.54622	7.6527e-06	0.000208324
P05556-1	P05556	ITGB1	integrin subunit beta 1	-6.34587	-9.24156	0.00064899	0.00883348
P12109	P12109	COL6A1	collagen type VI alpha 1 chain	-9.2971	-4.08305	8.41757e-07	5.15576e-05
P02533	P02533	KRT14	keratin 14	-9.50185	-7.24842	6.09994e-06	0.000186811

## Sheet: EV_PhPrRatio_DE_T2DvsNGT
Supplementary Table S8. List of differentially expressed EV phosphoprotein/protein ratios: T2DM vs. NGT
ACCESSION	UNIPROT	SYMBOL	GENENAME	logFC	AveExpr	P.Value	adj.P.Val
P31749	P31749	AKT1	AKT serine/threonine kinase 1	12.4984	2.88291	0.000823812	0.00877539
Q7L7X3	Q7L7X3	TAOK1	TAO kinase 1	10.4528	5.45459	1.32479e-05	0.000463678
Q7Z2W4	Q7Z2W4	ZC3HAV1	zinc finger CCCH-type containing, antiviral 1	10.0073	-1.67969	5.65332e-05	0.00138506
Q01082-1	Q01082	SPTBN1	spectrin beta, non-erythrocytic 1	9.91728	-6.02352	1.25939e-06	6.17102e-05
P98082	P98082	DAB2	DAB adaptor protein 2	9.55436	0.479693	1.03689e-06	6.17102e-05
O60229-6	O60229	KALRN	kalirin RhoGEF kinase	7.91784	9.77412	0.000195913	0.00351713
Q96BY6-1	Q96BY6	DOCK10	dedicator of cytokinesis 10	6.64222	-5.30379	0.00243166	0.0186174
P02545-3	P02545	LMNA	lamin A/C	6.41375	1.62193	0.000588024	0.00750829
Q15404-1	Q15404	RSU1	Ras suppressor protein 1	6.27273	-7.25789	3.49716e-05	0.001071
Q9BQE3	Q9BQE3	TUBA1C	tubulin alpha 1c	6.17571	-1.68145	0.00101749	0.00991579
P17301	P17301	ITGA2	integrin subunit alpha 2	5.56284	-4.95484	0.00215709	0.017504
Q9Y4D1-2	Q9Y4D1	DAAM1	dishevelled associated activator of morphogenesis 1	5.29477	-3.53968	0.0057015	0.0358171
Q5JSH3	Q5JSH3	WDR44	WD repeat domain 44	4.85525	2.49781	4.85986e-05	0.00132296
Q13586	Q13586	STIM1	stromal interaction molecule 1	4.65636	4.54254	0.00683123	0.0418413
Q562R1	Q562R1	ACTBL2	actin beta like 2	4.20633	-13.8473	0.000200979	0.00351713
Q96C24	Q96C24	SYTL4	synaptotagmin like 4	3.10392	1.30702	0.000866425	0.00884476
P04075	P04075	ALDOA	aldolase, fructose-bisphosphate A	-2.31418	0.0992484	0.00743235	0.0423471
P23142	P23142	FBLN1	fibulin 1	-2.34238	-2.48643	0.00959351	0.0491351
Q01518-1	Q01518	CAP1	cyclase associated actin cytoskeleton regulatory protein 1	-2.44986	-1.93347	0.0022148	0.017504
P02748	P02748	C9	complement C9	-2.48453	-4.5338	0.00962647	0.0491351
P06396	P06396	GSN	gelsolin	-2.64156	-5.81026	0.00849791	0.0452606
P12259	P12259	F5	coagulation factor V	-2.64288	-4.41109	0.00735536	0.0423471
P04792	P04792	HSPB1	heat shock protein family B (small) member 1	-2.69745	1.86917	0.00329296	0.0244477
P14618	P14618	PKM	pyruvate kinase M1/2	-2.71233	-3.88895	0.000612922	0.00750829
P02656	P02656	APOC3	apolipoprotein C3	-2.73588	-3.15034	0.00770568	0.0429066
P13224	P13224	GP1BB	glycoprotein Ib platelet subunit beta	-2.94512	0.650376	0.00425041	0.0289264
P01859	P01859	NA	NA	-3.06041	-4.42446	0.00363655	0.0262046
P04406-1	P04406	GAPDH	glyceraldehyde-3-phosphate dehydrogenase	-3.12566	0.0859746	0.000646664	0.00754442
P68871	P68871	HBB	hemoglobin subunit beta	-3.18837	-3.64839	0.00056816	0.00750829
P04275	P04275	VWF	von Willebrand factor	-3.35424	-4.8813	0.00544532	0.035108
P13646	P13646	KRT13	keratin 13	-3.52715	-0.526729	0.000408076	0.00588109
P67936	P67936	TPM4	tropomyosin 4	-4.06002	-3.50017	0.000163588	0.00333992
Q9Y4D8-1	Q9Y4D8	NA	NA	-4.35336	11.2265	0.00417748	0.0289264
P68363	P68363	TUBA1B	tubulin alpha 1b	-4.3611	-3.55563	2.27467e-06	9.28824e-05
P01031	P01031	C5	complement C5	-4.42576	-7.0999	0.0007794	0.00867969
Q12846	Q12846	STX4	syntaxin 4	-4.70196	4.17142	0.00716661	0.0423471
O00161	O00161	SNAP23	synaptosome associated protein 23	-4.78495	-2.5434	0.000315297	0.00482798
P30273	P30273	FCER1G	Fc fragment of IgE receptor Ig	-4.98221	5.22627	0.00487144	0.0322568
Q92882	Q92882	OSTF1	osteoclast stimulating factor 1	-5.58833	7.04604	0.00830387	0.04521
P05556-1	P05556	ITGB1	integrin subunit beta 1	-5.70456	-9.24156	0.00210055	0.017504
Q13459-1	Q13459	MYO9B	myosin IXB	-6.06906	9.77883	0.00105563	0.00991579
Q9Y5S2	Q9Y5S2	CDC42BPB	CDC42 binding protein kinase beta	-6.13453	0.860806	0.00204943	0.017504
P68366	P68366	TUBA4A	tubulin alpha 4a	-6.26559	-5.41279	0.00109276	0.00991579
Q92530	Q92530	PSMF1	proteasome inhibitor subunit 1	-7.32296	-0.404006	0.000225328	0.00368036
Q9H4B7	Q9H4B7	TUBB1	tubulin beta 1 class VI	-7.58515	-2.62583	0.000144051	0.00320842
P08514-1	P08514	ITGA2B	integrin subunit alpha 2b	-8.0064	1.76341	6.16102e-12	1.50945e-09
P21730	P21730	C5AR1	complement C5a receptor 1	-10.5952	7.54622	3.68791e-10	4.51769e-08
P02533	P02533	KRT14	keratin 14	-12.305	-7.24842	1.10381e-07	9.01446e-06

## Sheet: EVratioPhPr_limma_T2DvsPDM
Supplementary Table S9. List of differentially expressed EV phosphoprotein/protein ratios: T2DM vs. PDM
P12109	P12109	COL6A1	collagen type VI alpha 1 chain	7.79229	-4.08305	1.33807e-05	0.000218551
Q7Z2W4	Q7Z2W4	ZC3HAV1	zinc finger CCCH-type containing, antiviral 1	6.14627	-1.67969	0.00618948	0.0163056
Q562R1	Q562R1	ACTBL2	actin beta like 2	4.03747	-13.8473	0.000265855	0.00253661
P98082	P98082	DAB2	DAB adaptor protein 2	3.96122	0.479693	0.0140082	0.0305154
Q8WZ42-12	Q8WZ42	TTN	titin	-2.05532	-3.38071	0.0156331	0.0332543
O95810	O95810	CAVIN2	caveolae associated protein 2	-2.07352	0.217115	0.0233756	0.0458161
P16284	P16284	PECAM1	platelet and endothelial cell adhesion molecule 1	-2.16209	-1.31922	0.0103098	0.0240561
Q96C24	Q96C24	SYTL4	synaptotagmin like 4	-2.28144	1.30702	0.00945808	0.022281
Q14766-4	Q14766	LTBP1	latent transforming growth factor beta binding protein 1	-2.30951	1.31321	0.00698752	0.0172923
Q9Y624	Q9Y624	F11R	F11 receptor	-2.32722	0.177114	0.00448538	0.0124877
Q14624-1	Q14624	ITIH4	inter-alpha-trypsin inhibitor heavy chain 4	-2.35134	-2.82001	0.00425863	0.0119927
P60981-1	P60981	DSTN	destrin, actin depolymerizing factor	-2.35358	-1.4366	0.0107837	0.0249247
P18206-2	P18206	VCL	vinculin	-2.38978	-3.96261	0.0077165	0.0187182
P35527	P35527	KRT9	keratin 9	-2.40788	-2.4906	0.00670319	0.0168538
P02652	P02652	APOA2	apolipoprotein A2	-2.44089	-2.44664	0.0111799	0.0255988
P35908	P35908	KRT2	keratin 2	-2.44337	-3.74763	0.00655021	0.0168538
Q684P5-2	Q684P5	RAP1GAP2	RAP1 GTPase activating protein 2	-2.45763	4.31493	0.0242276	0.0467383
P16150	P16150	SPN	sialophorin	-2.46721	4.78286	0.0113577	0.0257652
O00712-4	O00712	NFIB	nuclear factor I B	-2.49529	-4.10507	0.00133662	0.00528182
Q15942	Q15942	ZYX	zyxin	-2.5102	0.0879288	0.00342701	0.0105386
P33241	P33241	LSP1	lymphocyte specific protein 1	-2.53391	3.42981	0.0165711	0.0343065
P11277	P11277	SPTB	spectrin beta, erythrocytic	-2.53779	-1.87695	0.0046015	0.012667
P01834	P01834	NA	NA	-2.54894	-6.87179	0.0238063	0.04629
P02679	P02679	FGG	fibrinogen gamma chain	-2.55338	-2.045	0.00725107	0.0177651
O14745	O14745	SLC9A3R1	SLC9A3 regulator 1	-2.58206	2.5172	0.00202236	0.00718084
O95466-3	O95466	FMNL1	formin like 1	-2.58466	-0.34956	0.00495774	0.0134961
P05546	P05546	SERPIND1	serpin family D member 1	-2.58603	-4.26265	0.00673382	0.0168538
P23528	P23528	CFL1	cofilin 1	-2.59721	0.636989	0.00245915	0.00814177
O15117-3	O15117	FYB1	FYN binding protein 1	-2.62774	1.08002	0.00632032	0.0164732
Q09666-1	Q09666	AHNAK	AHNAK nucleoprotein	-2.6305	-0.475331	0.00100127	0.00440388
Q15762	Q15762	CD226	CD226 molecule	-2.64157	1.83072	0.0215608	0.0425999
Q13103	Q13103	SPP2	secreted phosphoprotein 2	-2.65063	-1.28131	0.00399676	0.0115201
P27105	P27105	STOM	stomatin	-2.67135	-2.80835	0.00154833	0.00588753
B2RUZ4	B2RUZ4	SMIM1	small integral membrane protein 1 (Vel blood group)	-2.68258	5.18267	0.0117668	0.026336
P00747	P00747	PLG	plasminogen	-2.6953	-2.30932	0.000637868	0.00405133
P26038	P26038	MSN	moesin	-2.73411	-4.08978	0.00291108	0.00926253
O14791	O14791	APOL1	apolipoprotein L1	-2.76646	4.21716	0.000754359	0.00409582
P04114	P04114	APOB	apolipoprotein B	-2.81536	-0.329768	0.000801203	0.00409582
Q96PD5	Q96PD5	PGLYRP2	peptidoglycan recognition protein 2	-2.82505	-2.5328	0.00344116	0.0105386
P11166	P11166	SLC2A1	solute carrier family 2 member 1	-2.82513	-0.852161	0.00376067	0.0111008
P02730	P02730	SLC4A1	solute carrier family 4 member 1 (Diego blood group)	-2.83984	-0.818662	0.00200209	0.00718084
P00915	P00915	CA1	carbonic anhydrase 1	-2.86037	-3.99876	0.00221462	0.00764199
P02768-1	P02768	ALB	albumin	-2.86408	-2.11489	0.00164589	0.00610976
O15439-1	O15439	ABCC4	ATP binding cassette subfamily C member 4	-2.87028	3.8949	0.00879185	0.0211177
P04264	P04264	KRT1	keratin 1	-2.89362	-2.58064	0.0014374	0.00558988
P08238	P08238	HSP90AB1	heat shock protein 90 alpha family class B member 1	-2.90967	6.80316	0.000269192	0.00253661
P49908	P49908	SELENOP	selenoprotein P	-2.91774	2.79268	0.000512891	0.00359023
P08514-1	P08514	ITGA2B	integrin subunit alpha 2b	-2.92361	1.76341	0.000243818	0.00253661
P01024	P01024	C3	complement C3	-2.93012	-3.16476	0.00109249	0.00453659
P02647	P02647	APOA1	apolipoprotein A1	-2.95413	-0.66994	0.000721048	0.00409582
P13796	P13796	LCP1	lymphocyte cytosolic protein 1	-2.95995	-2.73383	0.0012396	0.00497873
P29966	P29966	MARCKS	myristoylated alanine rich protein kinase C substrate	-2.97304	2.00187	0.000647969	0.00405133
P06727	P06727	NA	NA	-2.98256	-0.768085	0.000661442	0.00405133
P07900-2	P07900	HSP90AA1	heat shock protein 90 alpha family class A member 1	-3.04659	2.62615	0.0010066	0.00440388
P10643	P10643	C7	complement C7	-3.0755	-5.83318	0.00358269	0.0107973
P08603-1	P08603	CFH	complement factor H	-3.07839	-6.91015	0.00566258	0.0152454
P06396	P06396	GSN	gelsolin	-3.07921	-5.81026	0.0022988	0.00772156
P02671-1	P02671	FGA	fibrinogen alpha chain	-3.11244	-0.509823	0.000902817	0.00440388
Q8IZP0-8	Q8IZP0	ABI1	abl interactor 1	-3.12365	1.38368	0.00120743	0.00493034
P02765	P02765	AHSG	alpha 2-HS glycoprotein	-3.12407	4.17695	0.00281761	0.00908309
P08575-2	P08575	PTPRC	protein tyrosine phosphatase receptor type C	-3.17884	-0.155805	0.000802447	0.00409582
P02787	P02787	TF	transferrin	-3.17911	-3.64482	0.000795332	0.00409582
Q9UK55	Q9UK55	SERPINA10	serpin family A member 10	-3.19527	1.99692	0.00386499	0.0112729
Q6Q788	Q6Q788	APOA5	apolipoprotein A5	-3.23104	0.413737	0.000462491	0.00343365
P02649	P02649	APOE	apolipoprotein E	-3.23416	-2.69915	0.000506874	0.00359023
P10909-2	P10909	CLU	clusterin	-3.26322	-4.39001	0.00100064	0.00440388
P00751-1	P00751	CFB	complement factor B	-3.26711	-3.77618	0.00068197	0.00407519
P08697-1	P08697	SERPINF2	serpin family F member 2	-3.27063	-5.49076	0.000875154	0.00437577
P0DOX7	P0DOX7	NA	NA	-3.30031	-1.09604	0.000983966	0.00440388
Q9H3N1	Q9H3N1	TMX1	thioredoxin related transmembrane protein 1	-3.31274	3.3796	0.0166632	0.0343065
P27824	P27824	CANX	calnexin	-3.35786	1.77045	0.000282549	0.00256387
P07359	P07359	GP1BA	glycoprotein Ib platelet subunit alpha	-3.36722	4.36575	0.000397921	0.00314486
P10644	P10644	PRKAR1A	protein kinase cAMP-dependent type I regulatory subunit alpha	-3.36722	-1.02366	0.00105124	0.00451847
P68363	P68363	TUBA1B	tubulin alpha 1b	-3.38574	-3.55563	6.76849e-05	0.000975459
P13647	P13647	KRT5	keratin 5	-3.42252	-5.519	0.0036138	0.0107973
P04003	P04003	C4BPA	complement component 4 binding protein alpha	-3.44021	-6.40232	0.001562	0.00588753
P02656	P02656	APOC3	apolipoprotein C3	-3.46192	-3.15034	0.000952209	0.00440388
P02748	P02748	C9	complement C9	-3.49952	-4.5338	0.000445745	0.00341273
Q14247-1	Q14247	CTTN	cortactin	-3.53351	3.6631	0.00616917	0.0163056
P05106	P05106	ITGB3	integrin subunit beta 3	-3.5695	-3.7387	0.000254208	0.00253661
Q8N699	Q8N699	MYCT1	MYC target 1	-3.5733	4.92068	0.0141743	0.0305154
P23142	P23142	FBLN1	fibulin 1	-3.58256	-2.48643	0.000176614	0.00221127
P01008	P01008	SERPINC1	serpin family C member 1	-3.64931	-5.56406	0.000656109	0.00405133
P12259	P12259	F5	coagulation factor V	-3.67726	-4.41109	0.000332886	0.00271857
P01859	P01859	NA	NA	-3.69587	-4.42446	0.000555399	0.0037798
Q8IU68-1	Q8IU68	TMC8	transmembrane channel like 8	-3.72352	5.96803	0.0118243	0.026336
P19827-1	P19827	ITIH1	inter-alpha-trypsin inhibitor heavy chain 1	-3.75949	-5.02357	0.00170194	0.00622351
P02749	P02749	APOH	apolipoprotein H	-3.86323	-6.14631	0.00230071	0.00772156
P14618	P14618	PKM	pyruvate kinase M1/2	-3.87137	-3.88895	5.46116e-06	0.000121635
P00450	P00450	CP	ceruloplasmin	-3.91952	-4.91146	0.00026823	0.00253661
P29692-2	P29692	EEF1D	eukaryotic translation elongation factor 1 delta	-4.03653	3.3781	0.000180512	0.00221127
P04275	P04275	VWF	von Willebrand factor	-4.0536	-4.8813	0.000932811	0.00440388
P16070-7	P16070	CD44	CD44 molecule (Indian blood group)	-4.11467	1.92091	0.002634	0.0086044
P04004	P04004	VTN	vitronectin	-4.16638	-4.65217	0.000300939	0.00263322
P68366	P68366	TUBA4A	tubulin alpha 4a	-4.24304	-5.41279	0.0182665	0.0369571
P19823	P19823	ITIH2	inter-alpha-trypsin inhibitor heavy chain 2	-4.36711	-2.21368	9.45466e-05	0.00128688
P01031	P01031	C5	complement C5	-4.38036	-7.0999	0.000733064	0.00409582
P21730	P21730	C5AR1	complement C5a receptor 1	-4.54619	7.54622	0.00031381	0.00265115
P69905	P69905	HBA1	hemoglobin subunit alpha 1	-4.69698	-4.86011	7.38285e-06	0.000139138
P68871	P68871	HBB	hemoglobin subunit beta	-4.81967	-3.64839	1.98804e-06	5.41189e-05
P04259	P04259	KRT6B	keratin 6B	-4.83099	1.03991	0.0184031	0.0369571
Q13177	Q13177	PAK2	p21 (RAC1) activated kinase 2	-4.87105	6.89262	0.0168538	0.0344099
P04075	P04075	ALDOA	aldolase, fructose-bisphosphate A	-4.88915	0.0992484	1.09425e-06	3.82988e-05
P02675	P02675	FGB	fibrinogen beta chain	-5.00082	-2.20027	5.09254e-05	0.000779795
Q92882	Q92882	OSTF1	osteoclast stimulating factor 1	-5.08915	7.04604	0.0137282	0.030301
P67936	P67936	TPM4	tropomyosin 4	-5.16694	-3.50017	5.04819e-06	0.000121635
P13646	P13646	KRT13	keratin 13	-5.17014	-0.526729	1.96946e-06	5.41189e-05
P13224	P13224	GP1BB	glycoprotein Ib platelet subunit beta	-5.17656	0.650376	6.08105e-06	0.000124155
P05534	P05534	NA	NA	-5.23058	-4.67797	0.00411301	0.0117173
Q8TD55	Q8TD55	PLEKHO2	pleckstrin homology domain containing O2	-5.44534	7.35458	0.00674154	0.0168538
Q01518-1	Q01518	CAP1	cyclase associated actin cytoskeleton regulatory protein 1	-5.47715	-1.93347	2.50503e-08	3.06866e-06
O43150-1	O43150	ASAP2	ArfGAP with SH3 domain, ankyrin repeat and PH domain 2	-5.62905	-5.00183	0.014199	0.0305154
P04792	P04792	HSPB1	heat shock protein family B (small) member 1	-5.80707	1.86917	1.22462e-07	7.50078e-06
Q9Y4D8-1	Q9Y4D8	NA	NA	-5.83925	11.2265	0.000213495	0.00249077
P04406-1	P04406	GAPDH	glyceraldehyde-3-phosphate dehydrogenase	-5.86198	0.0859746	5.85985e-08	4.78555e-06
Q969X1	Q969X1	TMBIM1	transmembrane BAX inhibitor motif containing 1	-5.9898	7.18503	0.00342299	0.0105386
P12931	P12931	SRC	SRC proto-oncogene, non-receptor tyrosine kinase	-6.05663	-7.73986	0.00206872	0.00724052
Q13459-1	Q13459	MYO9B	myosin IXB	-6.15805	9.77883	0.000779545	0.00409582
O00161	O00161	SNAP23	synaptosome associated protein 23	-7.14151	-2.5434	9.96903e-07	3.82988e-05
P20701-2	P20701	ITGAL	integrin subunit alpha L	-7.30641	-5.61575	0.00109116	0.00453659
Q92530	Q92530	PSMF1	proteasome inhibitor subunit 1	-9.04276	-0.404006	1.18976e-05	0.000208209
Q9H4B7	Q9H4B7	TUBB1	tubulin beta 1 class VI	-10.6727	-2.62583	8.54572e-07	3.82988e-05
Q9Y5S2	Q9Y5S2	CDC42BPB	CDC42 binding protein kinase beta	-16.5709	0.860806	4.51197e-10	1.10543e-07

## Sheet: Sig. Cor. DE Phophoproteins
Supplementary Table S10. List of significant correlation between DE EV phosphoproteins and clinical measures
var1	var2	cor	p.value	FDR
AAK1	auc_glucose	0.601089	0.000443466	0.0197786
AAK1	AIRg	-0.624991	0.000837032	0.0279025
AAK1	Glucose_bsl	0.497227	0.00518227	0.0829547
AAK1	DI	-0.482324	0.0146152	0.156226
AAK1	TSH	0.42126	0.0204295	0.187373
AAK1	HbA1C	0.361228	0.0498498	0.304462
ABCF1	auc_glucose	-0.78955	2.1441e-07	0.000462197
ABCF1	HbA1C	-0.660894	7.02674e-05	0.00633758
ABCF1	Glucose_bsl	-0.62675	0.000210724	0.0129786
ABCF1	AIRg	0.513305	0.00868451	0.112984
ABCF1	DI	0.470921	0.0175012	0.170196
ABCF1	Sg	0.408033	0.0428862	0.280998
ABLIM1	auc_glucose	0.531384	0.00251371	0.0543498
ABLIM1	Glucose_bsl	0.498042	0.00509787	0.0820098
ABLIM1	DEXA__Fat_Mass	0.393258	0.031562	0.236032
ABLIM1	Waist_Circumference	0.374894	0.0412257	0.27599
ACTB	auc_glucose	-0.610722	0.00033791	0.01694
ACTB	Glucose_bsl	-0.516086	0.00350769	0.0659425
ACTB	HOMA_B	0.492909	0.00564965	0.0867166
ACTB	auc_INSULIN	0.481647	0.00704067	0.100291
ACTB	Sg	0.523159	0.00728547	0.101541
ACTB	AIRg	0.457275	0.0215503	0.192494
ACTB	Si	-0.446759	0.0251637	0.209708
ACTB	HbA1C	-0.369949	0.0441965	0.286392
ACTBL2	auc_glucose	0.456357	0.011251	0.132532
ACTBL2	TSH	0.432055	0.0171129	0.168626
ACTBL2	HOMA_B	-0.387654	0.034293	0.248404
ADCY6	auc_glucose	0.669704	5.17425e-05	0.00539708
ADCY6	Glucose_bsl	0.617485	0.000277727	0.0148435
ADCY6	HbA1C	0.503715	0.00454227	0.0761007
ADCY6	Respiration_Rate	0.396524	0.0332049	0.242366
ADCY6	HOMA_B	-0.364001	0.0479931	0.298721
ADD1	AIRg	-0.510341	0.00914672	0.117598
ADD1	auc_glucose	0.44602	0.0134962	0.149709
ADD1	DEXA__Lean_Mass	-0.410994	0.0240583	0.202584
ADD1	Glucose_bsl	0.375428	0.0409144	0.275195
ADD1	TSH	0.370305	0.0439771	0.285256
ADD1	DEXA_Weight	-0.362878	0.0487384	0.301619
ADD2	auc_glucose	0.540384	0.00205118	0.0479593
ADD2	Glucose_bsl	0.476228	0.00780721	0.105626
ADD2	HOMA_B	-0.437385	0.0156477	0.162169
ADD2	AIRg	-0.467912	0.0183359	0.175671
ADD2	auc_INSULIN	-0.369522	0.0444604	0.287238
AFDN	DEXA__Fat_Mass	0.363548	0.0482926	0.299146
AKNAD1	auc_glucose	-0.573863	0.000914265	0.0292369
AKNAD1	Glucose_bsl	-0.509137	0.00406056	0.0711643
AKNAD1	HbA1C	-0.492691	0.00567411	0.0867166
AKNAD1	Waist_Circumference	-0.427927	0.0183239	0.175671
AKNAD1	TSH	-0.405744	0.0261085	0.2139
AKNAD1	DEXA__Fat_Mass	-0.405403	0.0262465	0.214585
AKT1	auc_glucose	0.592249	0.000564862	0.0230088
AKT1	AIRg	-0.599943	0.00152365	0.039093
AKT1	Glucose_bsl	0.480468	0.00720174	0.101468
AKT1	DI	-0.451497	0.0234794	0.200924
AKT1	Sg	-0.448806	0.0244244	0.2054
AKT1	HOMA_B	-0.39029	0.0329855	0.241309
AKT1	HbA1C	0.369228	0.0446435	0.288133
ALDOA	auc_glucose	-0.494005	0.00552781	0.0863486
ALDOA	Si	-0.473136	0.0169068	0.167694
ALDOA	Glucose_bsl	-0.367911	0.045469	0.290849
ALS2	HOMA_B	-0.424532	0.0193725	0.182096
AMPD2	auc_glucose	0.667199	5.65029e-05	0.00580007
AMPD2	Glucose_bsl	0.630931	0.000185499	0.012051
AMPD2	HbA1C	0.623763	0.00023056	0.0135549
AMPD2	DI	-0.434402	0.0300182	0.230009
AMPD2	DEXA_Weight	0.38862	0.033809	0.245942
ANKS1A	Glucose_bsl	0.615148	0.000297359	0.0156885
ANKS1A	auc_glucose	0.591228	0.000580597	0.0230088
ANKS1A	DEXA__Fat_Mass	0.465833	0.00947651	0.120402
ANKS1A	DEXA_Fat_Percentage	0.465417	0.00954912	0.12085
ANKS1A	HbA1C	0.362297	0.0491271	0.303026
APEH	HbA1C	-0.585245	0.00068087	0.0250181
APEH	auc_glucose	-0.560017	0.00129022	0.0361205
APEH	Glucose_bsl	-0.540132	0.00206304	0.0479917
APEH	Respiration_Rate	-0.438566	0.0173196	0.169194
APEH	LDL	0.377662	0.0434027	0.28238
APEH	DI	0.406723	0.0436241	0.283534
APOA1	auc_glucose	0.605705	0.000389723	0.0186692
APOA1	Glucose_bsl	0.553182	0.00152107	0.039093
APOA1	HbA1C	0.544553	0.00186324	0.0447939
APOA1	Waist_Circumference	0.528503	0.00267969	0.0557052
APOA1	DEXA_Weight	0.452179	0.0121174	0.139436
APOA1	DEXA__Fat_Mass	0.417075	0.02185	0.194366
APOA1	HDL	-0.401769	0.027754	0.221041
APOA1	HOMA_IR	0.365284	0.0471528	0.295731
APOBR	auc_glucose	-0.513376	0.00371501	0.0672968
APOBR	Sg	0.473962	0.0166895	0.166667
APOBR	Glucose_bsl	-0.399307	0.0288149	0.225327
APOBR	AIRg	0.435663	0.0294907	0.227857
APOBR	HbA1C	-0.395341	0.0305931	0.231854
APOBR	DI	0.408584	0.0425788	0.279982
APOC3	AIRg	0.750629	1.54447e-05	0.00243612
APOC3	auc_glucose	-0.687958	2.65496e-05	0.00372062
APOC3	Glucose_bsl	-0.507638	0.00418909	0.0726296
APOC3	HbA1C	-0.443982	0.0139804	0.153239
APOC3	TSH	-0.434556	0.0164118	0.16532
APOC3	DI	0.40391	0.0452416	0.290832
APOC3	Ins30_glu30	0.365197	0.0472097	0.295731
ARHGAP30	auc_glucose	-0.572383	0.000949227	0.0294022
ARHGAP30	Glucose_bsl	-0.538789	0.00212731	0.0492123
ARHGAP30	Respiration_Rate	-0.46654	0.0107361	0.129534
ARHGAP30	HbA1C	-0.440205	0.0149159	0.157874
ARHGAP30	HDL	0.438917	0.0152466	0.1597
ARRB1	auc_glucose	0.674086	4.42694e-05	0.00476185
ARRB1	Glucose_bsl	0.575291	0.000881591	0.0289404
ARRB1	Ins30_glu30	-0.46727	0.00922935	0.118425
ARRB1	AIRg	-0.486248	0.0137178	0.151129
ARRB1	HbA1C	0.43327	0.0167693	0.166667
ATP2A2	Glucose_bsl	0.57354	0.000921787	0.0292369
ATP2A2	auc_glucose	0.565936	0.00111562	0.0326423
ATP2A2	DEXA_Fat_Percentage	0.472868	0.00831717	0.109994
ATP2A2	MATSUDA	-0.426344	0.018807	0.178598
ATP7A	DI	-0.575107	0.0026344	0.0549571
ATP7A	Sg	-0.536128	0.00573581	0.0872788
ATP7A	auc_glucose	0.420831	0.0205713	0.187373
ATP7A	Heart_Rate_Average	-0.388673	0.0337829	0.245942
ATP7A	HbA1C	0.381132	0.0377081	0.261651
C12orf75	Glucose_bsl	0.525141	0.00288521	0.0577668
C12orf75	DEXA_Fat_Percentage	0.442845	0.0142565	0.153997
C12orf75	auc_glucose	0.386049	0.0351094	0.251164
C1orf56	auc_glucose	-0.547584	0.00173613	0.0428533
C1orf56	Glucose_bsl	-0.424064	0.0195208	0.182958
C4BPA	auc_glucose	-0.593612	0.000544414	0.0225687
C4BPA	Glucose_bsl	-0.577888	0.000824768	0.0276361
C4BPA	AIRg	0.558925	0.00368041	0.0670571
C4BPA	Respiration_Rate	-0.492949	0.00658841	0.0961788
C4BPA	HbA1C	-0.45301	0.0119409	0.138142
C5	auc_glucose	-0.74979	1.8491e-06	0.000919856
C5	HbA1C	-0.67819	3.81619e-05	0.00440701
C5	Glucose_bsl	-0.659509	7.36647e-05	0.00651779
C5	DI	0.508118	0.00950669	0.120549
C5	AIRg	0.424768	0.034301	0.248404
C5	Respiration_Rate	-0.388029	0.0375279	0.261251
C5	HOMA_IR	-0.378323	0.0392611	0.2696
C8orf33	auc_glucose	-0.697584	1.83151e-05	0.00269549
C8orf33	DI	0.677692	0.000197709	0.0124134
C8orf33	HbA1C	-0.623388	0.000233165	0.0135845
C8orf33	Glucose_bsl	-0.585782	0.000671292	0.0248071
C8orf33	HOMA_IR	-0.412352	0.0235497	0.200924
C8orf33	DEXA__Fat_Mass	-0.363583	0.0482696	0.299146
C9	auc_glucose	-0.733045	4.08415e-06	0.00139011
C9	Glucose_bsl	-0.639287	0.000142968	0.0103884
C9	HbA1C	-0.493743	0.00555672	0.0865911
C9	TSH	-0.466364	0.00938452	0.119468
C9	AIRg	0.445629	0.0255793	0.211111
C9	HOMA_B	0.383133	0.0366328	0.257757
CAMSAP2	QUICKI	0.478621	0.00746042	0.10261
CAMSAP2	Waist_Circumference	-0.412709	0.0234177	0.200924
CAMSAP2	HbA1C	-0.371604	0.0431834	0.28176
CAP1	auc_glucose	-0.443497	0.0140976	0.153742
CAP1	MATSUDA	-0.442625	0.0143107	0.153997
CAP1	Si	-0.414275	0.0395055	0.269893
CCAR2	DEXA__Fat_Mass	-0.479942	0.00727463	0.101541
CCAR2	auc_glucose	-0.406588	0.0257695	0.211755
CCAR2	Glucose_bsl	-0.373962	0.0417726	0.277919
CCDC6	auc_c_peptide	-0.688774	0.00223044	0.0506115
CCDC6	auc_glucose	0.451562	0.0122499	0.140213
CCDC6	QUICKI	0.440748	0.0147783	0.15735
CCDC6	DI	-0.444438	0.0260233	0.213569
CCDC6	MATSUDA	0.404465	0.0266291	0.215437
CCDC6	HbA1C	0.391279	0.0325055	0.239004
CCDC6	Sg	-0.427421	0.0330757	0.241695
CCDC9	auc_glucose	0.68032	3.52995e-05	0.00422744
CCDC9	Glucose_bsl	0.581927	0.000742779	0.0263107
CCDC9	HbA1C	0.580604	0.000768821	0.0267522
CCDC9	DI	-0.621076	0.00092227	0.0292369
CCDC9	AIRg	-0.586799	0.00204683	0.0479593
CCDC9	HOMA_B	-0.41984	0.0209026	0.189855
CCDC9	auc_INSULIN	-0.372593	0.0425876	0.279982
CCM2	TSH	-0.589563	0.000607109	0.0232318
CCM2	auc_glucose	-0.502435	0.00466289	0.0776693
CCM2	HOMA_B	0.458638	0.0108001	0.129697
CCM2	Glucose_bsl	-0.423553	0.0196839	0.183688
CCM2	Ins30_glu30	0.421126	0.0204738	0.187373
CCM2	auc_INSULIN	0.372365	0.0427244	0.280222
CCM2	AIRg	0.401365	0.0467453	0.294972
CCR1	Glucose_bsl	-0.423852	0.0195882	0.183324
CCR1	Diastolic_Blood_Pressure_Average	-0.395745	0.030408	0.231351
CCR1	Temperature	-0.404261	0.040528	0.273871
CCR1	auc_glucose	-0.371406	0.043304	0.282021
CCRL2	auc_glucose	0.407503	0.0254063	0.211111
CCRL2	Glucose_bsl	0.404386	0.0266615	0.215437
CCRL2	HbA1C	0.401687	0.0277887	0.221045
CCRL2	auc_c_peptide	-0.490841	0.0454324	0.290849
CDC42BPB	auc_glucose	-0.527057	0.00276644	0.0566055
CDC42BPB	HbA1C	-0.418623	0.0213155	0.191988
CDC42BPB	Glucose_bsl	-0.367295	0.0458594	0.29219
CEP162	Waist_Circumference	0.479006	0.00740595	0.102338
CEP162	Temperature	-0.499792	0.00932772	0.119167
CEP162	QUICKI	-0.415741	0.0223196	0.195849
CEP162	HDL	-0.376406	0.0403496	0.273523
CFH	auc_glucose	-0.518183	0.00335407	0.0641738
CFH	Respiration_Rate	-0.500752	0.00566147	0.0867166
CFH	HbA1C	-0.458462	0.0108345	0.129697
CFH	AIRg	0.477349	0.015822	0.162932
CFH	Glucose_bsl	-0.435971	0.0160258	0.164236
CFH	DI	0.456013	0.0219601	0.194809
CFL1	Glucose_bsl	0.684849	2.98434e-05	0.00383334
CFL1	auc_glucose	0.676168	4.10689e-05	0.00459866
CFL1	HbA1C	0.522659	0.00304552	0.0600469
CFL1	Respiration_Rate	0.507372	0.00496436	0.0808677
CLEC2L	auc_glucose	0.550804	0.00160941	0.0408159
CLEC2L	DI	-0.559518	0.00363665	0.0670571
CLEC2L	HbA1C	0.453173	0.0119063	0.138064
CLEC2L	Glucose_bsl	0.40095	0.0281033	0.222141
CLEC2L	Respiration_Rate	0.39585	0.0335325	0.244481
CLU	AIRg	0.600985	0.0014876	0.0385762
CLU	auc_glucose	-0.51662	0.00346796	0.0657691
CLU	TSH	-0.489447	0.00604984	0.0904355
CLU	HOMA_B	0.471922	0.00846577	0.111051
CLU	Glucose_bsl	-0.437202	0.0156962	0.162412
CLU	auc_INSULIN	0.431481	0.0172772	0.169043
COL6A1	HDL	0.483642	0.00677493	0.0982364
COL6A1	QUICKI	0.477844	0.00757161	0.103303
COL6A1	DEXA__Fat_Mass	-0.43514	0.0162517	0.164475
COL6A1	MATSUDA	0.425367	0.0191102	0.180417
COL6A1	Heart_Rate_Average	-0.423452	0.0197162	0.183725
COL6A1	Waist_Circumference	-0.411803	0.0237543	0.2016
CP	auc_glucose	-0.572342	0.000950219	0.0294022
CP	AIRg	0.548929	0.00448778	0.0757767
CP	Glucose_bsl	-0.50116	0.00478575	0.0787518
CP	HbA1C	-0.428199	0.018242	0.175552
CTDSPL	Glucose_bsl	0.69755	1.83395e-05	0.00269549
CTDSPL	auc_glucose	0.659145	7.45812e-05	0.00651779
CTDSPL	HbA1C	0.530575	0.0025594	0.0544573
CTDSPL	HOMA_B	-0.431478	0.0172781	0.169043
CTDSPL	AIRg	-0.405376	0.044393	0.287089
CTTN	auc_glucose	0.578831	0.000804962	0.0272549
CTTN	HbA1C	0.540319	0.00205423	0.0479593
CTTN	Glucose_bsl	0.467153	0.00924922	0.118445
CTTN	Waist_Circumference	0.408857	0.0248762	0.20758
CTTN	HOMA_IR	0.387782	0.0342286	0.248404
DAAM1	Glucose_bsl	0.634115	0.000168125	0.0114449
DAAM1	auc_glucose	0.571405	0.000972989	0.0298214
DAAM1	HOMA_B	-0.451217	0.0123246	0.140323
DAAM1	HbA1C	0.404895	0.0264532	0.21507
DAB2	auc_glucose	0.702079	1.53239e-05	0.00243612
DAB2	HbA1C	0.591829	0.000571289	0.0230088
DAB2	Glucose_bsl	0.587291	0.000645006	0.0240484
DAB2	DI	-0.590468	0.00188733	0.045205
DAB2	AIRg	-0.537027	0.00563953	0.0867166
DAB2	auc_c_peptide	-0.596828	0.0114298	0.134224
DAB2	HOMA_B	-0.413735	0.0230413	0.200011
DAB2	Sg	-0.443522	0.0263692	0.215044
DENND1A	auc_INSULIN	0.380848	0.037863	0.262444
DENND1A	DEXA__Fat_Mass	0.362648	0.0488922	0.302281
DENND4A	auc_glucose	0.448965	0.0128214	0.144531
DENND4A	AIRg	-0.483632	0.0143108	0.153997
DENND4A	HOMA_B	-0.427796	0.0183636	0.175677
DENND4A	DEXA__Lean_Mass	-0.422959	0.0198748	0.18467
DENND4A	TSH	0.392363	0.0319862	0.237144
DENND4A	DEXA_Weight	-0.386186	0.0350389	0.250938
DENND4A	Glucose_bsl	0.375853	0.0406681	0.274531
DMTN	auc_glucose	0.70651	1.28134e-05	0.00223958
DMTN	Glucose_bsl	0.612538	0.000320713	0.0162879
DMTN	AIRg	-0.551374	0.00427765	0.0733781
DMTN	HbA1C	0.446483	0.0133882	0.149021
DMTN	HOMA_B	-0.39521	0.0306533	0.231854
DMTN	TSH	0.378031	0.0394252	0.269893
DOCK10	auc_glucose	0.554652	0.00146859	0.0383746
DOCK10	Glucose_bsl	0.47673	0.00773337	0.105213
DOCK10	HbA1C	0.405287	0.0262936	0.214698
DSP	DEXA__Fat_Mass	-0.402841	0.027302	0.218789
ECM1	auc_glucose	-0.550043	0.00163861	0.0412331
ECM1	Glucose_bsl	-0.459877	0.0105618	0.127908
ECM1	DEXA__Fat_Mass	-0.407202	0.0255252	0.211111
ECM1	HbA1C	-0.379457	0.0386283	0.266038
ECM1	Waist_Circumference	-0.366246	0.0465307	0.294437
ECM2	auc_glucose	-0.641665	0.000132569	0.00974231
ECM2	Glucose_bsl	-0.532424	0.00245604	0.0541766
ECM2	HbA1C	-0.489311	0.00606599	0.0904355
ECM2	DI	0.403972	0.0452052	0.290832
EDAR	Sg	-0.57786	0.00248454	0.0542821
EDAR	HOMA_B	-0.440592	0.0148177	0.15735
EDAR	auc_c_peptide	-0.555866	0.0205096	0.187373
EDAR	AIRg	-0.438479	0.0283398	0.222961
EDAR	auc_glucose	0.386454	0.0349021	0.250769
EDAR	Insulin_bsl	-0.376411	0.0403468	0.273523
EDAR	DI	-0.41144	0.0410137	0.275195
EEF1D	auc_glucose	-0.735041	3.72746e-06	0.00133919
EEF1D	Glucose_bsl	-0.686916	2.76156e-05	0.00372062
EEF1D	HbA1C	-0.536204	0.0022559	0.0510101
EEF1D	HOMA_B	0.445429	0.0136352	0.150733
EEF1D	AIRg	0.419358	0.0369112	0.258899
EEF1D	auc_INSULIN	0.36803	0.045394	0.290849
EFR3A	auc_glucose	0.561437	0.00124631	0.0351959
EFR3A	DEXA__Lean_Mass	0.514454	0.00363133	0.0670571
EFR3A	DEXA_Fat_Percentage	-0.473522	0.00821588	0.109551
EFR3A	HbA1C	0.442641	0.0143067	0.153997
EFR3A	Glucose_bsl	0.392208	0.0320601	0.237144
EFR3A	DEXA_Weight	0.385343	0.0354735	0.252589
EIF4B	DI	-0.651093	0.00042369	0.0192958
EIF4B	AIRg	-0.643988	0.000513124	0.0218314
EIF4B	Sg	-0.558916	0.00368104	0.0670571
EIF4B	auc_glucose	0.460383	0.0104658	0.127599
EIF4B	HbA1C	0.439674	0.0150513	0.15899
EIF4B	Glucose_bsl	0.392687	0.0318318	0.237144
EIF4B	auc_INSULIN	-0.378591	0.0391105	0.269072
EIF4G3	auc_glucose	0.606507	0.000380997	0.0185256
EIF4G3	Glucose_bsl	0.564267	0.00116261	0.0335653
EIF4G3	HbA1C	0.53006	0.00258884	0.0544573
EIF5B	Glucose_bsl	0.601861	0.000434047	0.0194929
EIF5B	auc_glucose	0.574324	0.000903589	0.0292369
EIF5B	HOMA_B	-0.528242	0.00269516	0.0557052
EIF5B	auc_c_peptide	-0.5989	0.0110745	0.13117
EIF5B	AIRg	-0.485647	0.0138522	0.152092
EIF5B	Ins30_glu30	-0.429951	0.0177216	0.171565
EIF5B	DEXA_Fat_Percentage	0.383793	0.0362831	0.256721
ELMO1	auc_glucose	0.556702	0.00139806	0.0375155
ELMO1	Glucose_bsl	0.486716	0.00638224	0.0942328
ELMO1	HOMA_B	-0.460024	0.0105339	0.127908
ELMO1	AIRg	-0.480409	0.0150705	0.15899
EPB41	auc_glucose	0.647745	0.000108971	0.00859409
EPB41	Glucose_bsl	0.528226	0.00269611	0.0557052
EPB41	AIRg	-0.570483	0.00290353	0.0579541
EPB41	HbA1C	0.39898	0.0289582	0.225902
EPB41	TSH	0.366518	0.0463557	0.294193
EPS15	auc_glucose	0.608084	0.000364341	0.0178803
EPS15	Glucose_bsl	0.587172	0.000647043	0.0240484
EPS15	AIRg	-0.462184	0.0200143	0.18556
F11R	auc_glucose	0.457417	0.0110394	0.130995
F11R	TSH	0.454425	0.0116448	0.136179
F11R	Glucose_bsl	0.433309	0.0167581	0.166667
F11R	auc_c_peptide	-0.530876	0.0283345	0.222961
F11R	Heart_Rate_Average	0.365083	0.047284	0.295731
F2RL3	Glucose_bsl	0.658328	7.66762e-05	0.00652454
F2RL3	auc_glucose	0.646793	0.000112401	0.00875777
F2RL3	HbA1C	0.481233	0.00709689	0.10072
F2RL3	Heart_Rate_Average	0.40425	0.0267172	0.215437
F5	auc_glucose	-0.711972	1.02306e-05	0.0019546
F5	Glucose_bsl	-0.584595	0.000692642	0.0253069
F5	AIRg	0.62835	0.000769431	0.0267522
F5	HbA1C	-0.537928	0.00216945	0.0497512
F5	DI	0.494524	0.0119728	0.138157
FBLN1	Glucose_bsl	-0.746535	2.16721e-06	0.0010011
FBLN1	auc_glucose	-0.709157	1.14962e-05	0.00212417
FBLN1	HbA1C	-0.526074	0.00282686	0.0568183
FBLN1	HOMA_IR	-0.409372	0.0246772	0.207228
FCER1G	auc_glucose	0.740499	2.89134e-06	0.00120501
FCER1G	Glucose_bsl	0.711866	1.02762e-05	0.0019546
FCER1G	HbA1C	0.545064	0.00184126	0.0444307
FCER1G	Respiration_Rate	0.481476	0.00818293	0.109337
FCER1G	HDL	-0.393713	0.0313485	0.235186
FCER1G	MATSUDA	-0.393393	0.0314986	0.236032
FCER1G	AIRg	-0.429033	0.0323484	0.23881
FCHO2	DEXA__Fat_Mass	0.414625	0.0227186	0.198409
FCHO2	TSH	0.414497	0.0227647	0.198409
FCHO2	Heart_Rate_Average	0.397015	0.0298319	0.228853
FCHO2	DI	-0.401055	0.0469313	0.295353
FERMT3	AIRg	0.702949	8.90119e-05	0.0071955
FERMT3	auc_glucose	-0.492591	0.00568546	0.0867166
FERMT3	Glucose_bsl	-0.47137	0.00855343	0.111814
FERMT3	HOMA_B	0.43622	0.0159587	0.163817
FERMT3	auc_INSULIN	0.424224	0.0194699	0.182746
FGA	auc_glucose	-0.571974	0.000959112	0.0295361
FGA	Glucose_bsl	-0.533141	0.00241694	0.0535285
FGB	auc_glucose	-0.753673	1.52519e-06	0.000821948
FGB	Glucose_bsl	-0.719425	7.46308e-06	0.00173569
FGB	HOMA_B	0.588518	0.000624282	0.0235948
FGB	HbA1C	-0.50722	0.00422563	0.0728724
FGB	auc_INSULIN	0.457503	0.0110224	0.130995
FGD3	auc_glucose	0.660772	7.05591e-05	0.00633758
FGD3	Glucose_bsl	0.600313	0.000453109	0.0199337
FGD3	HbA1C	0.44334	0.0141358	0.153899
FGG	auc_glucose	-0.596017	0.00050994	0.0218314
FGG	Glucose_bsl	-0.552413	0.00154917	0.0394427
FGG	HbA1C	-0.406862	0.0256604	0.211337
FGG	HOMA_IR	-0.376309	0.0404056	0.273616
FGG	DEXA__Fat_Mass	-0.361996	0.0493298	0.303026
FGL1	AIRg	0.637616	0.000606836	0.0232318
FGL1	auc_glucose	-0.518706	0.00331666	0.0638359
FGL1	Sg	0.54323	0.0050117	0.0813985
FGL1	Glucose_bsl	-0.402629	0.0273912	0.218974
FHOD1	auc_glucose	0.581537	0.000750377	0.0263733
FHOD1	Glucose_bsl	0.498116	0.00509026	0.0820098
FHOD1	HbA1C	0.451301	0.0123065	0.140323
FKBP15	auc_glucose	-0.512727	0.00376622	0.0678443
FKBP15	AIRg	0.51872	0.00789035	0.106085
FKBP15	Sg	0.455521	0.0221217	0.195459
FKBP15	Temperature	0.424361	0.0307179	0.232009
FLNA	auc_glucose	0.726925	5.37821e-06	0.00151221
FLNA	Glucose_bsl	0.630955	0.000185361	0.012051
FLNA	HbA1C	0.535194	0.00230798	0.0520007
FN1	Sg	-0.629766	0.000742381	0.0263107
FN1	AIRg	-0.482148	0.0146565	0.156409
FN1	DI	-0.478794	0.0154635	0.161294
FN1	auc_glucose	0.420525	0.0206731	0.188035
FNBP1L	auc_glucose	0.545066	0.00184116	0.0444307
FNBP1L	AIRg	-0.502455	0.0104771	0.127599
FNBP1L	Glucose_bsl	0.453516	0.0118343	0.137896
FNBP1L	DI	-0.48426	0.0141665	0.153974
FNBP1L	HbA1C	0.420981	0.0205216	0.187373
FSIP2	auc_glucose	-0.82432	2.15434e-08	8.17592e-05
FSIP2	Glucose_bsl	-0.673681	4.49161e-05	0.00476185
FSIP2	HbA1C	-0.650529	9.94768e-05	0.00794218
FSIP2	DI	0.523626	0.00722413	0.101541
FSIP2	Sg	0.506723	0.00973839	0.122051
FSIP2	AIRg	0.429772	0.0320193	0.237144
GAL	auc_glucose	-0.67413	4.41997e-05	0.00476185
GAL	Glucose_bsl	-0.598561	0.000475576	0.0206413
GAL	HOMA_B	0.518396	0.0033388	0.0640714
GAL	AIRg	0.559186	0.00366108	0.0670571
GAL	HbA1C	-0.478531	0.00747325	0.10261
GAL	Ins30_glu30	0.462325	0.0101038	0.125656
GAL	auc_INSULIN	0.401812	0.027736	0.221041
GAL	DI	0.410037	0.0417768	0.277919
GAPDH	auc_glucose	-0.497412	0.00516302	0.0828518
GEMIN5	DI	-0.577016	0.00252966	0.0543498
GEMIN5	auc_glucose	0.469528	0.00885175	0.114489
GEMIN5	auc_c_peptide	-0.571073	0.0166477	0.166657
GEMIN5	HbA1C	0.390712	0.0327803	0.240352
GEMIN5	MATSUDA	0.373891	0.0418146	0.277919
GEMIN5	LDL	-0.373848	0.0457401	0.291717
GMIP	LDL	-0.522298	0.00365605	0.0670571
GMIP	auc_glucose	0.479936	0.00727549	0.101541
GMIP	Glucose_bsl	0.4237	0.0196368	0.183514
GMIP	AIRg	-0.458331	0.021212	0.191589
GMIP	DI	-0.442866	0.0266191	0.215437
GMIP	HbA1C	0.368064	0.0453727	0.290849
GNG2	AIRg	-0.606549	0.00130725	0.0362832
GNG2	auc_glucose	0.435568	0.016135	0.16425
GNG2	HOMA_B	-0.430193	0.0176505	0.17139
GP1BB	auc_INSULIN	0.579226	0.000796787	0.0271201
GP1BB	HOMA_B	0.526945	0.0027733	0.0566055
GP1BB	auc_glucose	-0.421523	0.0203427	0.187373
GP1BB	Glucose_bsl	-0.391244	0.0325226	0.239004
GPRC5B	HOMA_B	-0.682119	3.30338e-05	0.00403075
GPRC5B	auc_INSULIN	-0.622877	0.000236758	0.0136706
GPRC5B	Glucose_bsl	0.453143	0.0119128	0.138064
GPRC5B	auc_glucose	0.443582	0.0140771	0.153742
GPRC5B	DEXA_Fat_Percentage	0.386746	0.0347528	0.250274
GPRC5B	Insulin_bsl	-0.37614	0.0405027	0.273871
GSK3B	auc_glucose	0.663515	6.42197e-05	0.00610748
GSK3B	Glucose_bsl	0.534276	0.00235617	0.0527244
GSK3B	HbA1C	0.440359	0.0148767	0.157717
GSK3B	auc_c_peptide	-0.539401	0.0254433	0.211111
GSK3B	Respiration_Rate	0.404136	0.0296812	0.228724
GSK3B	AIRg	-0.432123	0.0309903	0.233311
GSN	auc_glucose	-0.511026	0.0039033	0.0697039
GSN	AIRg	0.512234	0.00884934	0.114489
GSN	TSH	-0.374561	0.0414205	0.276436
GSN	Glucose_bsl	-0.369648	0.0443822	0.287089
GYPA	DEXA_Fat_Percentage	0.404767	0.0265054	0.21507
GYPA	auc_glucose	0.387202	0.0345214	0.249251
GYPA	DEXA__Fat_Mass	0.366727	0.046222	0.293921
GYPA	Glucose_bsl	0.363699	0.0481923	0.299117
GYPC	HOMA_B	0.485416	0.00654599	0.0959931
GYPC	TSH	-0.473091	0.0082825	0.109935
GYPC	auc_glucose	-0.453189	0.0119031	0.138064
GYPC	Glucose_bsl	-0.448934	0.0128283	0.144531
GYPC	auc_INSULIN	0.41478	0.022663	0.198325
GYPC	HDL	0.377977	0.0394558	0.269893
H1-3	AIRg	0.61308	0.00111984	0.0326423
H1-3	Glucose_bsl	-0.43324	0.0167775	0.166667
H1-3	auc_glucose	-0.430032	0.0176979	0.171565
H1-3	HbA1C	-0.379954	0.0383531	0.264706
H1-4	Glucose_bsl	-0.658429	7.64145e-05	0.00652454
H1-4	auc_glucose	-0.621281	0.000248287	0.0141833
H1-4	HOMA_B	0.557654	0.0013663	0.0369702
H1-4	HbA1C	-0.491727	0.00578365	0.0873899
H1-4	AIRg	0.480037	0.0151603	0.159417
H1-4	DI	0.455331	0.0221844	0.195459
HBA1	QUICKI	-0.434717	0.0163674	0.16532
HBA1	Heart_Rate_Average	0.40392	0.0268535	0.215997
HBA1	auc_INSULIN	0.399383	0.0287818	0.225327
HBA1	HOMA_B	0.364499	0.0476657	0.297543
HBB	auc_glucose	-0.719264	7.51497e-06	0.00173569
HBB	Glucose_bsl	-0.506808	0.00426185	0.0733015
HBB	HbA1C	-0.504102	0.00450639	0.0757847
HBB	Sg	0.539428	0.00538907	0.0850027
HBB	AIRg	0.430623	0.0316437	0.236032
HDGF	Sg	0.500285	0.0108699	0.129697
HDGF	Waist_Circumference	0.382169	0.0371477	0.259994
HDGF	DEXA__Lean_Mass	0.364243	0.0478335	0.298302
HEG1	TSH	-0.377204	0.0398938	0.271642
HEG1	DEXA_Weight	-0.372925	0.0423885	0.279982
HSPB1	auc_glucose	-0.519884	0.00323379	0.0628823
HSPB1	Sg	0.450746	0.0237399	0.2016
HSPB1	Glucose_bsl	-0.397941	0.0294179	0.227857
HSPB1	QUICKI	-0.379961	0.0383493	0.264706
HSPB1	DI	0.401277	0.0467978	0.294972
IFT88	auc_glucose	-0.442621	0.0143115	0.153997
IFT88	Glucose_bsl	-0.409049	0.0248019	0.207228
IGFBP3	auc_glucose	-0.594091	0.000537397	0.022518
IGFBP3	Glucose_bsl	-0.573937	0.000912527	0.0292369
IGFBP3	HOMA_B	0.446953	0.0132793	0.148064
IGFBP3	AIRg	0.468384	0.0182028	0.175436
IGFBP3	DEXA_Fat_Percentage	-0.392324	0.0320048	0.237144
IGFBP3	HbA1C	-0.37361	0.0419813	0.278686
IPCEF1	auc_glucose	0.531448	0.00251014	0.0543498
IPCEF1	Glucose_bsl	0.479105	0.00739192	0.102338
IPCEF1	LDL	-0.426157	0.0211593	0.191589
IPCEF1	HbA1C	0.407031	0.0255932	0.211111
IPCEF1	auc_c_peptide	-0.519672	0.0325119	0.239004
IPCEF1	AIRg	-0.41641	0.038399	0.26474
ITGA2	auc_glucose	0.579634	0.000788412	0.0269777
ITGA2	Glucose_bsl	0.56678	0.00109248	0.0325579
ITGA2	HbA1C	0.457588	0.0110058	0.130995
ITGA2B	DEXA__Fat_Mass	-0.529923	0.00259676	0.0544573
ITGA2B	auc_glucose	-0.505064	0.0044181	0.0751366
ITGA2B	HbA1C	-0.472551	0.00836682	0.110425
ITGA2B	Insulin_bsl	-0.461657	0.0102271	0.12646
ITGA2B	Glucose_bsl	-0.426071	0.0188912	0.17873
ITGA2B	HOMA_IR	-0.41866	0.0213027	0.191988
ITGA2B	Waist_Circumference	-0.398303	0.0292569	0.227682
ITGA2B	DI	0.397089	0.0493602	0.303026
ITGAL	HOMA_B	0.531594	0.00250197	0.0543498
ITGAL	auc_glucose	-0.513675	0.00369163	0.0670611
ITGAL	auc_INSULIN	0.464199	0.00976457	0.122142
ITGAL	Sg	0.455034	0.0222826	0.19579
ITGAL	Glucose_bsl	-0.409126	0.0247718	0.207228
ITGAL	HbA1C	-0.392294	0.0320189	0.237144
ITGB1	Glucose_bsl	-0.509828	0.00400237	0.0703351
ITGB1	auc_glucose	-0.504844	0.00443814	0.0751366
ITGB1	DEXA__Fat_Mass	-0.489168	0.0060831	0.0904355
ITGB1	Heart_Rate_Average	-0.452025	0.0121504	0.139568
ITGB1	HOMA_IR	-0.444531	0.0138486	0.152092
ITGB1	HbA1C	-0.42603	0.0189039	0.17873
ITGB1	Insulin_bsl	-0.419544	0.0210024	0.190495
ITGB1BP1	auc_glucose	0.625284	0.000220265	0.0131894
ITGB1BP1	HbA1C	0.620872	0.00025132	0.0141833
ITGB1BP1	DI	-0.630301	0.000732384	0.0263107
ITGB1BP1	Glucose_bsl	0.561754	0.00123668	0.0350773
ITGB1BP1	AIRg	-0.434164	0.0301184	0.230504
ITGB1BP1	Respiration_Rate	0.376824	0.0439083	0.285095
ITIH1	HOMA_B	0.642894	0.000127459	0.00951613
ITIH1	auc_INSULIN	0.62972	0.000192511	0.0123264
ITIH1	Glucose_bsl	-0.548603	0.00169514	0.0421634
ITIH1	AIRg	0.564889	0.00326007	0.0631224
ITIH1	auc_glucose	-0.496987	0.00520742	0.0831516
ITIH2	auc_glucose	-0.662982	6.54098e-05	0.00613051
ITIH2	Glucose_bsl	-0.580279	0.00077533	0.0268131
ITIH2	AIRg	0.555729	0.00392392	0.0697143
ITIH2	HbA1C	-0.510068	0.00398235	0.070174
ITIH2	HOMA_IR	-0.384892	0.0357076	0.253759
ITIH2	HOMA_B	0.373478	0.0420593	0.278686
KIF25	auc_glucose	-0.567572	0.00107115	0.0323698
KIF25	Glucose_bsl	-0.548359	0.00170488	0.0422432
KIF25	HbA1C	-0.362287	0.049134	0.303026
KMT2C	Waist_Circumference	0.498154	0.00508645	0.0820098
KMT2C	HbA1C	0.493012	0.00563806	0.0867166
KMT2C	HOMA_IR	0.435151	0.0162485	0.164475
KMT2C	Insulin_bsl	0.403735	0.0269298	0.216341
KMT2C	Glucose_bsl	0.365896	0.0467561	0.294972
KNG1	auc_glucose	-0.739699	3.00211e-06	0.00120501
KNG1	HbA1C	-0.72723	5.30588e-06	0.00151221
KNG1	Glucose_bsl	-0.694979	2.02792e-05	0.00291435
KNG1	DI	0.562575	0.00341803	0.0652046
KNG1	AIRg	0.452097	0.0232727	0.200924
KNG1	HOMA_IR	-0.411112	0.0240134	0.20247
KRT10	auc_INSULIN	-0.445145	0.0137023	0.151129
KRT10	HOMA_B	-0.437664	0.015574	0.161925
KRT13	auc_glucose	-0.608025	0.00036496	0.0178803
KRT13	auc_c_peptide	0.664022	0.00364976	0.0670571
KRT13	Glucose_bsl	-0.460412	0.0104601	0.127599
KRT13	Sg	0.428849	0.0324309	0.239004
KRT13	TSH	-0.366325	0.04648	0.294437
KRT14	auc_glucose	-0.684505	3.02304e-05	0.00383334
KRT14	Glucose_bsl	-0.591512	0.000576192	0.0230088
KRT14	HbA1C	-0.564897	0.00114468	0.0331956
KRT14	DI	0.521243	0.00754169	0.103112
KRT14	HOMA_IR	-0.388253	0.0339922	0.246997
KRT14	AIRg	0.414724	0.0392707	0.2696
KRT27	auc_glucose	-0.529919	0.00259698	0.0544573
KRT27	Temperature	0.516494	0.00690516	0.0992349
KRT27	Glucose_bsl	-0.458816	0.0107656	0.129648
KRT27	Waist_Circumference	-0.416427	0.0220769	0.195459
KRT27	HbA1C	-0.411162	0.0239947	0.20247
KRT5	Glucose_bsl	-0.603134	0.000418897	0.0192958
KRT5	auc_glucose	-0.591223	0.000580684	0.0230088
KRT5	AIRg	0.513201	0.00870047	0.112984
KRT5	HbA1C	-0.43834	0.0153966	0.160856
KRT5	Sg	0.433127	0.030559	0.231854
LMNA	auc_glucose	0.575045	0.000887145	0.0289756
LMNA	DI	-0.537535	0.00558576	0.0866261
LMNA	HbA1C	0.490535	0.00592154	0.0890573
LMNA	Glucose_bsl	0.460724	0.0104014	0.127399
LMNA	AIRg	-0.476239	0.0161021	0.164247
LMNA	TSH	0.421285	0.0204212	0.187373
LMNA	HDL	-0.397178	0.029759	0.228724
LPIN2	Sg	-0.561703	0.00347918	0.065789
LPIN2	TSH	0.466608	0.00934249	0.119167
LPIN2	QUICKI	0.402938	0.0272616	0.218736
LPIN2	Insulin_bsl	-0.362046	0.0492962	0.303026
LRRC47	Glucose_bsl	-0.572961	0.000935431	0.0293662
LRRC47	auc_glucose	-0.555409	0.00144219	0.0380678
LRRC47	HOMA_B	0.435881	0.0160503	0.164236
LRRC47	AIRg	0.475667	0.0162482	0.164475
LRRC47	Ins30_glu30	0.413585	0.0230958	0.200216
LRRC47	HbA1C	-0.368037	0.0453897	0.290849
LRRC47	DEXA_Fat_Percentage	-0.36191	0.0493875	0.303026
LYN	auc_glucose	0.707335	1.2389e-05	0.00222555
LYN	Glucose_bsl	0.617879	0.00027454	0.0147954
LYN	HbA1C	0.484123	0.00671223	0.097546
LYN	AIRg	-0.494464	0.0119848	0.138157
LYN	TSH	0.431017	0.017411	0.169738
MAP1B	auc_glucose	-0.485866	0.00648894	0.0953727
MAP1B	AIRg	0.424273	0.0345337	0.249251
MAP2K2	auc_glucose	0.537024	0.0022144	0.0504245
MAP2K2	Glucose_bsl	0.431827	0.0171778	0.168653
MAP2K2	Systolic_Blood_Pressure_Average	-0.380491	0.038058	0.263274
MARCKSL1	auc_glucose	0.458565	0.0108144	0.129697
MARCKSL1	TSH	0.385284	0.0355038	0.252589
MARCKSL1	Glucose_bsl	0.365374	0.0470947	0.295731
MASP2	HOMA_B	-0.62575	0.000217185	0.0131265
MASP2	auc_INSULIN	-0.598659	0.000474295	0.0206413
MASP2	Insulin_bsl	-0.519213	0.00328076	0.0633334
MASP2	Sg	-0.49191	0.0125028	0.141873
MASP2	DEXA__Fat_Mass	-0.422289	0.0200919	0.185621
MASP2	AIRg	-0.420475	0.03636	0.256984
MICAL3	auc_glucose	-0.767207	7.57799e-07	0.000586366
MICAL3	Glucose_bsl	-0.686052	2.85284e-05	0.00376517
MICAL3	HbA1C	-0.574176	0.000907	0.0292369
MICAL3	DI	0.418251	0.0374646	0.261251
MICAL3	AIRg	0.404273	0.0450304	0.290052
MLLT6	auc_glucose	-0.61246	0.000321439	0.0162879
MLLT6	Glucose_bsl	-0.54079	0.0020322	0.0479593
MLLT6	HbA1C	-0.500067	0.00489324	0.0799106
MLLT6	AIRg	0.525938	0.00692692	0.0993268
MLLT6	DI	0.504012	0.0102024	0.12646
MLLT6	Sg	0.41925	0.0369651	0.258996
MLLT6	Ins30_glu30	0.371645	0.0431584	0.28176
MS4A1	Temperature	0.591797	0.00144967	0.0381098
MS4A1	Sg	0.533007	0.0060807	0.0904355
MS4A1	auc_glucose	-0.428104	0.0182705	0.175565
MTDH	auc_glucose	0.630782	0.000186346	0.012051
MTDH	Glucose_bsl	0.491798	0.00577558	0.0873899
MTDH	Waist_Circumference	0.433308	0.0167584	0.166667
MTDH	HbA1C	0.409115	0.0247761	0.207228
MYLK	auc_glucose	0.581837	0.000744526	0.0263107
MYLK	Glucose_bsl	0.456861	0.01115	0.131582
MYO1C	auc_glucose	0.589565	0.000607077	0.0232318
MYO1C	HbA1C	0.589177	0.000613407	0.0233347
MYO1C	Glucose_bsl	0.572432	0.000948056	0.0294022
MYO1C	DI	-0.576695	0.00254705	0.0544573
MYO1C	AIRg	-0.546358	0.0047181	0.0778367
MYO1C	HOMA_B	-0.4516	0.0122417	0.140213
MYO9B	auc_glucose	0.593933	0.000539708	0.022518
MYO9B	HbA1C	0.512899	0.00375264	0.0677886
MYO9B	Glucose_bsl	0.506305	0.00430636	0.0736752
MYO9B	Respiration_Rate	0.378027	0.0431841	0.28176
NCF2	DEXA__Fat_Mass	-0.413955	0.0229613	0.199584
NCF2	AIRg	-0.422514	0.0353699	0.252589
NCF2	Waist_Circumference	-0.374795	0.0412833	0.275992
NEXN	auc_glucose	0.71502	9.0031e-06	0.0019546
NEXN	Glucose_bsl	0.602909	0.000421546	0.0192958
NEXN	HbA1C	0.533269	0.00241003	0.0535285
NEXN	Respiration_Rate	0.428262	0.0204625	0.187373
NME2	AIRg	-0.618155	0.000990634	0.030219
NME2	DI	-0.471191	0.0174279	0.169738
NME2	auc_glucose	0.406798	0.025686	0.211337
NRBP1	DEXA__Lean_Mass	-0.573145	0.00093108	0.0293662
NRBP1	DEXA_Weight	-0.48005	0.0072596	0.101541
NRBP1	AIRg	-0.490976	0.0126971	0.143804
NRBP1	Waist_Circumference	-0.441475	0.0145956	0.156226
NRBP1	HDL	0.418162	0.0214735	0.19234
NRBP1	DEXA_Fat_Percentage	0.416205	0.0221553	0.195459
NRBP1	auc_glucose	0.411287	0.0239478	0.20247
NRBP1	HOMA_B	-0.404271	0.0267088	0.215437
OPTN	HOMA_B	0.503196	0.00459084	0.0767157
OPTN	auc_glucose	-0.483228	0.00682941	0.0983648
OPTN	AIRg	0.489581	0.0129913	0.146113
OPTN	Ins30_glu30	0.412621	0.0234502	0.200924
OPTN	auc_INSULIN	0.393804	0.0313057	0.235138
OPTN	Glucose_bsl	-0.372646	0.0425553	0.279982
OSBP	auc_glucose	0.545231	0.00183411	0.0444307
OSBP	HbA1C	0.44602	0.0134961	0.149709
OSBP	Glucose_bsl	0.413329	0.0231896	0.200759
PARD3	auc_glucose	0.626175	0.000214422	0.0130818
PARD3	Glucose_bsl	0.521812	0.00310195	0.0609737
PARD3	HbA1C	0.427529	0.0184444	0.176189
PDAP1	auc_glucose	0.636474	0.000156199	0.0111004
PDAP1	Glucose_bsl	0.623832	0.000230083	0.0135549
PDAP1	HbA1C	0.590817	0.000587049	0.0230088
PDAP1	Respiration_Rate	0.477111	0.00886971	0.114492
PDAP1	DI	-0.501847	0.0105859	0.127961
PDAP1	AIRg	-0.47471	0.0164946	0.165768
PDAP1	LDL	-0.414009	0.0255688	0.211111
PGRMC1	auc_glucose	0.738553	3.16763e-06	0.00120501
PGRMC1	Glucose_bsl	0.666395	5.81134e-05	0.00587218
PGRMC1	HbA1C	0.508963	0.00407527	0.0711946
PGRMC1	Respiration_Rate	0.419263	0.0235777	0.200924
PGRMC1	Heart_Rate_Average	0.404105	0.0267769	0.215649
PGRMC1	AIRg	-0.408643	0.0425464	0.279982
PIEZO1	auc_glucose	0.562127	0.00122543	0.0349112
PIEZO1	HOMA_B	-0.516307	0.0034912	0.0658239
PIEZO1	AIRg	-0.560822	0.003542	0.0662027
PIEZO1	Glucose_bsl	0.475705	0.00788492	0.106085
PIEZO1	auc_INSULIN	-0.475521	0.00791237	0.10616
PIEZO1	Sg	-0.507416	0.0096227	0.121466
PIEZO1	TSH	0.401832	0.0277275	0.221041
PIEZO1	HbA1C	0.394495	0.030984	0.233311
PIEZO1	DI	-0.419822	0.0366815	0.257757
PKM	auc_glucose	-0.570435	0.000997043	0.0302717
PKM	Temperature	0.518842	0.00661137	0.0962967
PKM	HbA1C	-0.482364	0.00694417	0.0993538
PKM	Glucose_bsl	-0.471339	0.00855849	0.111814
PKM	DI	0.465036	0.0191636	0.180454
PKM	Sg	0.435073	0.0297366	0.228724
PKM	HOMA_IR	-0.395227	0.0306455	0.231854
PKN1	auc_glucose	-0.713634	9.54391e-06	0.0019546
PKN1	Glucose_bsl	-0.665006	6.09905e-05	0.00604561
PKN1	AIRg	0.60718	0.00128804	0.0361205
PKN1	HbA1C	-0.526209	0.00281846	0.0568183
PKN1	DI	0.489341	0.0130426	0.146278
PKN1	HOMA_IR	-0.36761	0.0456597	0.291514
PMS1	auc_glucose	0.633074	0.000173637	0.0115764
PMS1	Glucose_bsl	0.537112	0.00220999	0.0504245
PMS1	HbA1C	0.460884	0.0103713	0.127399
PMS1	AIRg	-0.465014	0.0191699	0.180454
PMS1	HOMA_B	-0.397957	0.0294106	0.227857
PPP3CB	HbA1C	0.629183	0.000195699	0.0124077
PPP3CB	auc_glucose	0.595254	0.000520662	0.0220073
PPP3CB	Glucose_bsl	0.565758	0.00112055	0.0326423
PPP3CB	auc_c_peptide	-0.575043	0.0157403	0.162608
PPP3CB	DEXA__Lean_Mass	0.401475	0.0278792	0.221221
PPP3CB	DEXA_Weight	0.38414	0.0361005	0.255989
PRG4	auc_glucose	-0.582042	0.00074056	0.0263107
PRG4	Glucose_bsl	-0.493553	0.00557772	0.0866261
PRG4	HbA1C	-0.397131	0.0297798	0.228724
PRKAR2A	AIRg	-0.625602	0.000824381	0.0276361
PRKAR2A	auc_glucose	0.558586	0.00133586	0.0367855
PRKAR2A	DI	-0.555874	0.00391256	0.0697039
PRKAR2A	DEXA_Fat_Percentage	-0.483362	0.00681176	0.0983297
PRKAR2A	DEXA__Lean_Mass	0.426242	0.0188384	0.178633
PRKAR2A	Sg	-0.454776	0.0223683	0.196011
PRKAR2A	Respiration_Rate	0.411701	0.0264859	0.21507
PRKCD	auc_glucose	0.770028	6.51172e-07	0.000586366
PRKCD	Glucose_bsl	0.661209	6.95134e-05	0.00633758
PRKCD	HbA1C	0.558505	0.00133846	0.0367855
PRKCD	AIRg	-0.50734	0.00963539	0.121466
PSMF1	auc_glucose	-0.440609	0.0148132	0.15735
PSMF1	Sg	0.461934	0.0200902	0.185621
PSMF1	DEXA_Fat_Percentage	0.384718	0.0357981	0.254124
PSMF1	DI	0.419767	0.0367086	0.257757
PTPDC1	Ins30_glu30	0.41897	0.0211971	0.191589
PTPDC1	Sg	-0.432691	0.0307455	0.232009
PTPDC1	auc_glucose	0.387404	0.0344191	0.24898
PTPN12	AIRg	-0.565946	0.00318998	0.062325
PTPN12	auc_glucose	0.516972	0.00344208	0.0654704
PTPN12	Sg	-0.477022	0.0159041	0.163517
PTPN12	DI	-0.453468	0.0228062	0.198503
PTPN12	HbA1C	0.392153	0.0320861	0.237144
PTPN12	Glucose_bsl	0.375269	0.0410068	0.275195
PTPRC	auc_glucose	-0.513852	0.00367784	0.0670571
PTPRC	Glucose_bsl	-0.498784	0.00502211	0.0813985
PTPRC	HOMA_B	0.429796	0.0177672	0.171749
PTPRC	DEXA_Fat_Percentage	-0.420871	0.0205581	0.187373
PTPRC	HbA1C	-0.412484	0.0235008	0.200924
PTPRC	auc_INSULIN	0.361541	0.0496374	0.303982
PTPRCAP	auc_glucose	-0.458354	0.0108555	0.129697
PTPRJ	auc_glucose	0.70293	1.48102e-05	0.00243612
PTPRJ	Glucose_bsl	0.556384	0.00140881	0.0375565
PTPRJ	HbA1C	0.500151	0.00488492	0.0799106
PUM2	auc_glucose	0.538719	0.00213073	0.0492123
PUM2	Glucose_bsl	0.505438	0.00438414	0.074808
PUM2	HbA1C	0.47567	0.00789013	0.106085
RAB12	TSH	0.61501	0.000298551	0.0156885
RAB12	Ins30_glu30	-0.500292	0.00487096	0.0799106
RAB12	auc_glucose	0.435501	0.0161533	0.16425
RAB12	Glucose_bsl	0.399598	0.0286879	0.225152
RAB12	HDL	-0.383112	0.036644	0.257757
RAB12	HOMA_B	-0.364815	0.047459	0.296538
RAB6A	auc_glucose	-0.579633	0.000788433	0.0269777
RAB6A	Glucose_bsl	-0.54041	0.00204994	0.0479593
RAB6A	HbA1C	-0.52995	0.00259517	0.0544573
RAB6A	DEXA__Fat_Mass	-0.486231	0.00644287	0.0949113
RAB6A	DI	0.457127	0.0215979	0.192653
RABGAP1	Glucose_bsl	0.676051	4.12436e-05	0.00459866
RABGAP1	auc_glucose	0.634621	0.000165501	0.0113861
RABGAP1	HbA1C	0.610186	0.000343141	0.0170699
RABGAP1	DI	-0.505356	0.0099702	0.124234
RABGAP1	HOMA_B	-0.453841	0.0117662	0.137351
RABGAP1	Diastolic_Blood_Pressure_Average	0.366259	0.0465223	0.294437
RABGEF1	auc_glucose	0.686947	2.75835e-05	0.00372062
RABGEF1	Glucose_bsl	0.552953	0.00152938	0.039093
RABGEF1	HbA1C	0.526779	0.00278345	0.0566055
RABGEF1	AIRg	-0.514968	0.00843382	0.110857
RABGEF1	DI	-0.436271	0.029239	0.227682
RABGEF1	Respiration_Rate	0.382971	0.0403087	0.273523
RALBP1	AIRg	-0.65423	0.000388741	0.0186692
RALBP1	Glucose_bsl	0.515295	0.0035671	0.0664796
RALBP1	auc_glucose	0.507222	0.00422545	0.0728724
RALBP1	HbA1C	0.460723	0.0104015	0.127399
RALBP1	DI	-0.49727	0.0114361	0.134224
RALBP1	HOMA_B	-0.422073	0.0201624	0.186006
RASA3	auc_glucose	0.729073	4.88701e-06	0.00151221
RASA3	Glucose_bsl	0.604386	0.000404463	0.0190924
RASA3	HbA1C	0.532298	0.00246295	0.0541766
RASA3	LDL	-0.379938	0.042054	0.278686
RASGRP2	Sg	-0.605414	0.00134241	0.0367855
RASGRP2	auc_glucose	0.556313	0.0014112	0.0375565
RASGRP2	HbA1C	0.422486	0.020028	0.18556
RASGRP2	DI	-0.433761	0.0302889	0.231201
RASGRP2	Glucose_bsl	0.373179	0.042237	0.279291
RECQL	Waist_Circumference	0.557996	0.00135507	0.0368204
RECQL	HDL	-0.511642	0.00385317	0.0690941
RECQL	Temperature	-0.529183	0.00543952	0.0853819
RECQL	MATSUDA	-0.43894	0.0152406	0.1597
RECQL	QUICKI	-0.412886	0.0233522	0.200924
RECQL	Triglycerides	0.37257	0.0426012	0.279982
RETREG2	AIRg	-0.539114	0.00542134	0.0853036
RETREG2	Triglycerides	0.368706	0.044969	0.289944
RHBDF2	auc_glucose	0.596827	0.000498776	0.0215039
RHBDF2	Glucose_bsl	0.520775	0.00317226	0.0621667
RHBDF2	HbA1C	0.464739	0.00966857	0.121647
RMDN3	auc_glucose	-0.532094	0.00247422	0.05424
RMDN3	HOMA_B	0.491408	0.00582031	0.0877389
RMDN3	AIRg	0.496756	0.011535	0.135139
RMDN3	Glucose_bsl	-0.41822	0.0214536	0.19234
RMDN3	HbA1C	-0.413165	0.0232497	0.200924
RMDN3	auc_c_peptide	0.541586	0.0247404	0.207228
RMDN3	auc_INSULIN	0.397856	0.0294553	0.227857
RMDN3	Sg	0.402336	0.0461672	0.293861
RRAS2	auc_glucose	-0.822115	2.5285e-08	8.17592e-05
RRAS2	Glucose_bsl	-0.664238	6.26343e-05	0.00604561
RRAS2	HbA1C	-0.654475	8.72798e-05	0.00714479
RRAS2	AIRg	0.609511	0.00121916	0.0348863
RRAS2	DI	0.546375	0.00471651	0.0778367
RRAS2	Sg	0.506439	0.00978624	0.122177
RSU1	auc_glucose	0.575575	0.000875208	0.0288774
RSU1	Glucose_bsl	0.567134	0.00108289	0.0325579
RSU1	HbA1C	0.515879	0.00352312	0.0660406
RSU1	Waist_Circumference	0.510632	0.00393563	0.0697191
RSU1	DEXA__Fat_Mass	0.386651	0.0348014	0.250345
RSU1	HDL	-0.385351	0.0354694	0.252589
RSU1	HOMA_IR	0.367605	0.0456631	0.291514
RSU1	Heart_Rate_Average	0.362053	0.0492917	0.303026
S100A9	auc_glucose	0.77546	4.83336e-07	0.000546332
S100A9	AIRg	-0.69518	0.000114739	0.00883355
S100A9	Glucose_bsl	0.554012	0.00149127	0.0385762
S100A9	HbA1C	0.535044	0.00231579	0.0520007
S100A9	Sg	-0.540297	0.00530081	0.0840204
S100A9	DI	-0.46639	0.01877	0.178516
SERINC1	auc_glucose	0.492837	0.0056577	0.0867166
SERINC1	TSH	0.381775	0.0373598	0.261195
SERINC1	Temperature	-0.394233	0.0462736	0.29396
SERPINC1	Glucose_bsl	-0.559656	0.0013016	0.0362821
SERPINC1	auc_glucose	-0.557084	0.00138526	0.0373269
SERPINC1	auc_c_peptide	0.670249	0.00323795	0.0628823
SERPINC1	HOMA_B	0.436835	0.0157941	0.162903
SERPINC1	TSH	-0.423124	0.0198217	0.184442
SERPINC1	HbA1C	-0.404865	0.0264652	0.21507
SERPINC1	AIRg	0.420077	0.0365559	0.257757
SERPINC1	Respiration_Rate	-0.371638	0.0471398	0.295731
SERPINF2	auc_glucose	-0.618893	0.000266471	0.0147288
SERPINF2	Glucose_bsl	-0.565907	0.00111642	0.0326423
SERPINF2	HbA1C	-0.407285	0.0254925	0.211111
SIPA1	auc_glucose	-0.757054	1.28608e-06	0.000756098
SIPA1	Glucose_bsl	-0.656577	8.13417e-05	0.00683165
SIPA1	HbA1C	-0.531222	0.00252282	0.0543498
SIPA1	HOMA_B	0.435701	0.016099	0.164247
SLAIN2	Respiration_Rate	0.486932	0.00738831	0.102338
SLAIN2	auc_glucose	0.472342	0.00839955	0.110631
SLAIN2	Glucose_bsl	0.445695	0.0135725	0.150297
SLAIN2	HbA1C	0.437887	0.0155153	0.161574
SLAIN2	HOMA_IR	0.386987	0.0346303	0.24967
SLAIN2	Waist_Circumference	0.381356	0.0375865	0.261251
SLC12A7	AIRg	-0.555451	0.00394575	0.0697191
SLC12A7	HOMA_B	-0.481082	0.00711753	0.10072
SLC12A7	auc_glucose	0.441534	0.0145809	0.156226
SLC12A7	auc_INSULIN	-0.395851	0.0303597	0.231256
SLC12A7	TSH	0.37786	0.039522	0.269893
SLC12A7	Glucose_bsl	0.373294	0.0421684	0.279123
SLC29A1	HOMA_B	-0.722481	6.53883e-06	0.00169147
SLC29A1	auc_INSULIN	-0.66438	6.23266e-05	0.00604561
SLC29A1	AIRg	-0.530752	0.00634065	0.093833
SLC29A1	auc_glucose	0.447117	0.0132415	0.147898
SLC29A1	Glucose_bsl	0.434626	0.0163924	0.16532
SLC29A1	Ins30_glu30	-0.365122	0.0472586	0.295731
SLC2A4	auc_glucose	0.543273	0.00191927	0.0458004
SLC2A4	Glucose_bsl	0.533873	0.00237756	0.0530196
SLC2A4	DEXA__Fat_Mass	0.530211	0.00258021	0.0544573
SLC2A4	HbA1C	0.496825	0.00522434	0.0832163
SLC2A4	Waist_Circumference	0.402624	0.027393	0.218974
SLC2A4	DEXA_Weight	0.395951	0.0303138	0.231201
SLC2A4	HOMA_IR	0.378006	0.0394395	0.269893
SLC2A4	DI	-0.401635	0.0465842	0.294487
SLC43A2	auc_glucose	-0.612359	0.000322382	0.0162879
SLC43A2	HbA1C	-0.554567	0.00147161	0.0383746
SLC43A2	HOMA_IR	-0.524541	0.00292326	0.0581683
SLC43A2	Glucose_bsl	-0.47462	0.00804792	0.107755
SLC43A2	LDL	0.480739	0.00829573	0.109935
SLC43A2	Insulin_bsl	-0.461211	0.0103101	0.127243
SLC43A2	QUICKI	0.41804	0.0215153	0.192448
SLC43A2	Waist_Circumference	-0.397375	0.0296702	0.228724
SLC43A3	auc_glucose	0.432497	0.0169871	0.168094
SLC9A1	Respiration_Rate	0.538142	0.00260203	0.0544573
SLC9A1	auc_glucose	0.501996	0.00470488	0.0778367
SLC9A1	Glucose_bsl	0.375245	0.0410207	0.275195
SNAP23	auc_glucose	-0.765815	8.16034e-07	0.000586366
SNAP23	Glucose_bsl	-0.655252	8.50401e-05	0.0070507
SNAP23	HbA1C	-0.619746	0.000259838	0.014486
SNAP23	AIRg	0.52534	0.00700282	0.0999719
SNAP23	Sg	0.489301	0.0130512	0.146278
SNAP23	HOMA_B	0.434209	0.0165076	0.165768
SNAP23	DI	0.47252	0.0170704	0.168541
SPECC1	DEXA__Fat_Mass	-0.576848	0.000847137	0.0280945
SPECC1	Heart_Rate_Average	-0.459885	0.0105602	0.127908
SPECC1	DEXA_Fat_Percentage	-0.374747	0.0413113	0.275992
SPTA1	auc_glucose	0.442128	0.0144332	0.155049
SPTA1	Glucose_bsl	0.39783	0.0294671	0.227857
SPTA1	AIRg	-0.396297	0.0498571	0.304462
SPTBN1	auc_glucose	0.713229	9.70753e-06	0.0019546
SPTBN1	HbA1C	0.614751	0.000300815	0.0156885
SPTBN1	Glucose_bsl	0.591488	0.000576564	0.0230088
SPTBN1	DI	-0.593432	0.0017663	0.0434321
SPTBN1	LDL	-0.456524	0.0127976	0.144531
SPTBN1	AIRg	-0.483746	0.0142845	0.153997
SPTBN1	HOMA_IR	0.395945	0.0303167	0.231201
ST13	auc_INSULIN	-0.488695	0.00613989	0.0910704
ST13	HOMA_B	-0.431798	0.0171861	0.168653
ST13	DEXA_Weight	-0.390881	0.0326981	0.240021
STMN1	auc_glucose	-0.399038	0.028933	0.225902
STMN1	HOMA_B	0.39524	0.0306395	0.231854
STOML2	auc_glucose	0.412708	0.0234182	0.200924
STT3B	AIRg	-0.731537	3.25246e-05	0.00403075
STT3B	auc_glucose	0.542964	0.00193303	0.0459592
STT3B	Glucose_bsl	0.522969	0.0030251	0.0598267
STT3B	HOMA_B	-0.401284	0.0279607	0.221558
STT3B	Ins30_glu30	-0.38631	0.0349757	0.250769
STT3B	DI	-0.423337	0.0349767	0.250769
STT3B	HbA1C	0.377476	0.0397389	0.271088
STT3B	auc_INSULIN	-0.377186	0.0399041	0.271642
SYTL4	Glucose_bsl	0.628328	0.000200868	0.0124905
SYTL4	HbA1C	0.620752	0.000252216	0.0141833
SYTL4	auc_glucose	0.605441	0.000392633	0.0186703
SYTL4	HOMA_IR	0.478229	0.00751638	0.102984
SYTL4	Waist_Circumference	0.476657	0.00774412	0.105213
SYTL4	DEXA__Fat_Mass	0.412816	0.0233782	0.200924
SYTL4	DEXA_Weight	0.412267	0.0235815	0.200924
SYTL4	Insulin_bsl	0.361374	0.0497502	0.304385
TAGLN2	auc_glucose	0.508857	0.0040843	0.0711946
TAGLN2	Respiration_Rate	0.425577	0.0213545	0.192013
TAGLN2	Glucose_bsl	0.41619	0.0221607	0.195459
TAGLN2	HbA1C	0.401214	0.0279903	0.221558
TBC1D5	HbA1C	0.43886	0.0152613	0.1597
TBC1D5	HOMA_IR	0.411521	0.0238599	0.202231
TBC1D5	Insulin_bsl	0.405691	0.0261297	0.2139
TBC1D5	auc_glucose	0.39315	0.031613	0.236032
TBC1D5	DI	-0.430057	0.0318933	0.237144
TBXA2R	auc_glucose	-0.485201	0.00657329	0.0961753
TBXA2R	Glucose_bsl	-0.476403	0.00778151	0.105499
TBXA2R	HbA1C	-0.434026	0.0165582	0.166019
TBXA2R	AIRg	0.437347	0.0287979	0.225327
TC2N	DI	-0.593189	0.001776	0.0435052
TC2N	auc_glucose	0.504045	0.00451169	0.0757847
TC2N	HbA1C	0.439429	0.0151143	0.159193
TC2N	Glucose_bsl	0.376435	0.0403331	0.273523
TC2N	Temperature	-0.400437	0.0426482	0.280006
TC2N	auc_c_peptide	-0.495291	0.0432203	0.28176
TEKT3	auc_glucose	-0.50835	0.00412763	0.0717563
TEKT3	Glucose_bsl	-0.490177	0.00596353	0.0894807
TEKT3	HbA1C	-0.460767	0.0103932	0.127399
TEKT3	DI	0.456131	0.0219216	0.194735
TEKT3	HOMA_IR	-0.374896	0.0412245	0.27599
TLN1	auc_glucose	0.678787	3.73401e-05	0.00439052
TLN1	Glucose_bsl	0.591629	0.000574377	0.0230088
TLN1	HbA1C	0.461707	0.0102177	0.12646
TMEM40	auc_glucose	-0.429199	0.0179435	0.173195
TMEM40	TSH	-0.375243	0.0410218	0.275195
TMEM40	Waist_Circumference	-0.361638	0.0495713	0.303865
TMSB4X	QUICKI	0.418441	0.0213777	0.192013
TNRC18	Glucose_bsl	0.447264	0.0132075	0.147773
TNRC18	DEXA_Fat_Percentage	0.381392	0.0375672	0.261251
TNRC18	auc_glucose	0.364036	0.0479699	0.298721
TPI1	auc_glucose	-0.558131	0.00135064	0.0368204
TPI1	Glucose_bsl	-0.492017	0.00575058	0.0872982
TPI1	HbA1C	-0.411248	0.0239625	0.20247
TPM4	auc_glucose	-0.642757	0.00012802	0.00951613
TPM4	AIRg	0.682562	0.000170529	0.0114876
TPM4	Sg	0.651539	0.000418564	0.0192958
TPM4	DI	0.60287	0.00142424	0.0377481
TPM4	Glucose_bsl	-0.527597	0.00273378	0.0563036
TPM4	HbA1C	-0.456956	0.0111311	0.131582
TRIM21	auc_glucose	-0.590987	0.000584379	0.0230088
TRIM21	Glucose_bsl	-0.550398	0.00162493	0.0410485
TRIM21	DEXA__Fat_Mass	-0.381623	0.0374422	0.261251
TRPC6	auc_glucose	0.566064	0.00111208	0.0326423
TRPC6	Respiration_Rate	0.407432	0.0282525	0.222816
TRPC6	Glucose_bsl	0.398044	0.0293718	0.227857
TRPC6	Si	-0.399011	0.0481709	0.299117
TRPC6	HbA1C	0.363695	0.0481954	0.299117
TUBA1B	auc_glucose	-0.618265	0.000271443	0.0147954
TUBA1B	Glucose_bsl	-0.494438	0.00548024	0.0858128
TUBA1B	HbA1C	-0.483419	0.00680421	0.0983297
TUBA1B	HOMA_IR	-0.470524	0.00868943	0.112984
TUBA1B	Insulin_bsl	-0.450392	0.0125047	0.141873
TUBA1B	DI	0.450792	0.023724	0.2016
TUBA1B	Heart_Rate_Average	-0.38529	0.0355007	0.252589
TUBA1B	Waist_Circumference	-0.361919	0.0493819	0.303026
TUBA1C	auc_glucose	0.54575	0.00181208	0.0442217
TUBA1C	Glucose_bsl	0.502341	0.00467193	0.0776693
TUBA4A	AIRg	0.596186	0.00165992	0.0414468
TUBA4A	auc_glucose	-0.504843	0.00443825	0.0751366
TUBA4A	Glucose_bsl	-0.496238	0.00528634	0.083997
TUBA4A	TSH	-0.481179	0.00710426	0.10072
TUBA4A	HOMA_B	0.473123	0.00827755	0.109935
TUBA4A	auc_INSULIN	0.437482	0.0156221	0.162164
TUBA4A	Ins30_glu30	0.431991	0.0171312	0.168626
TUBA4A	DEXA_Fat_Percentage	-0.375544	0.040847	0.275195
TUBB1	auc_glucose	-0.719606	7.40525e-06	0.00173569
TUBB1	Glucose_bsl	-0.713061	9.77594e-06	0.0019546
TUBB1	HbA1C	-0.603224	0.000417846	0.0192958
TUBB1	AIRg	0.522956	0.00731232	0.101696
TUBB1	DI	0.506799	0.00972564	0.122051
TUBB1	HOMA_B	0.417488	0.0217063	0.193354
TUBB1	auc_INSULIN	0.383927	0.0362128	0.256504
UBE2V1	HbA1C	0.495294	0.00538728	0.0850027
UBE2V1	auc_glucose	0.467853	0.0091305	0.117598
UBE2V1	Glucose_bsl	0.42663	0.0187188	0.178516
UCHL3	auc_glucose	-0.399859	0.0285742	0.224531
USP4	auc_glucose	0.635167	0.000162708	0.0113861
USP4	Glucose_bsl	0.60189	0.000433692	0.0194929
USP4	HbA1C	0.443548	0.0140853	0.153742
USP4	Waist_Circumference	0.383218	0.0365874	0.257757
USP4	Temperature	-0.402423	0.0415364	0.276923
USP4	HOMA_B	-0.371926	0.0429889	0.281386
VAMP5	auc_glucose	0.538522	0.00214029	0.0492571
VAMP5	HbA1C	0.526038	0.00282906	0.0568183
VAMP5	Glucose_bsl	0.511595	0.00385696	0.0690941
VAMP5	auc_c_peptide	-0.52306	0.031202	0.234632
VAPB	AIRg	-0.572317	0.00279415	0.056645
VAPB	auc_glucose	0.523764	0.00297323	0.0589811
VAPB	Glucose_bsl	0.451401	0.0122848	0.140323
VAPB	Ins30_glu30	-0.407299	0.025487	0.211111
VTN	auc_glucose	-0.643711	0.000124162	0.00944657
VTN	HOMA_B	0.638622	0.000146	0.0104909
VTN	AIRg	0.666759	0.000272905	0.0147954
VTN	auc_INSULIN	0.582785	0.000726327	0.0263107
VTN	Glucose_bsl	-0.563516	0.00118434	0.0340405
VTN	HbA1C	-0.401489	0.0278729	0.221221
VTN	TSH	-0.381313	0.0376101	0.261251
VWF	auc_glucose	-0.774603	5.06879e-07	0.000546332
VWF	Glucose_bsl	-0.757094	1.28343e-06	0.000756098
VWF	HbA1C	-0.703346	1.45643e-05	0.00243612
VWF	HOMA_IR	-0.54968	0.0016527	0.0414265
VWF	LDL	0.48649	0.00745009	0.10261
WDR44	auc_glucose	0.698778	1.74732e-05	0.00269046
WDR44	Glucose_bsl	0.634863	0.00016426	0.0113861
WDR44	HbA1C	0.526781	0.00278327	0.0566055
WDR44	TSH	0.426461	0.0187708	0.178516
WDR44	DI	-0.438996	0.0281326	0.222141
WDR44	DEXA__Fat_Mass	0.390438	0.0329136	0.241056
ZNF185	auc_glucose	0.723557	6.23885e-06	0.00168111
ZNF185	Glucose_bsl	0.589781	0.000603586	0.0232318
ZNF185	HbA1C	0.588323	0.00062754	0.0235948
ZNF185	DI	-0.614112	0.00109243	0.0325579
ZNF185	AIRg	-0.472788	0.0169991	0.168094
ZNRD2	auc_glucose	-0.600388	0.000452171	0.0199337
ZNRD2	HbA1C	-0.480531	0.00719312	0.101468
ZNRD2	Sg	0.453639	0.0227485	0.198409
ZNRD2	Glucose_bsl	-0.3932	0.0315896	0.236032
ZNRD2	AIRg	0.417065	0.0380642	0.263274
ZYX	auc_glucose	0.775886	4.71986e-07	0.000546332
ZYX	Glucose_bsl	0.727424	5.26025e-06	0.00151221
ZYX	HbA1C	0.613161	0.000315	0.0162879
ZYX	DI	-0.455092	0.0222634	0.19579
ZYX	Respiration_Rate	0.371935	0.0469496	0.295353

[truncated: 10 more sheets: Sig. Cor. DE Proteins, Phosphosite-DE-PreT2DvsNGT, Phosphosite-DE-T2DvsNGT, PDM vs NGT - UPREGULATED, PDM vs NGT - DOWNREGULATED, T2DM vs NGT - UPREGULATED, T2DM vs NGT - DOWNREGULATED, EV Proteomics Raw, Raw - EV Phosphoprotein Level, Raw - EV Phosphopeptide Level]
